# Supplementary material for: The development and validation of a genotyping-by-target sequencing chip for fungal population genetic analysis
Source: Stress Biol. 2026 Jan 19;6(1):7. doi: 10.1007/s44154-025-00281-2 (PMC12812796; doi:10.1007/s44154-025-00281-2)
Supplement: Supplementary file 3 — Supplementary Material 3: Table S1 Genotyping-by-target sequencing (GBTS) chip sequencing results for the 225 Puccinia striiformis f. sp. tritici isolates. Table S2 Chromosomal distribution of loci included in the Pst 20 K chip. Table S3 Previously reported simple sequence repeat (SSR) and single nucleotide polymorphism (SNP) markers. Table S4 Multifaceted comparison between GBTS and conventional methods in wheat stripe rust population studies. Table S5 Nei's genetic distance (D, upper diagonal) and fixation index (Fst, lower diagonal) for each pairwise comparison of Puccinia striiformis f. sp. tritici populations. Table S6 Analysis of molecular variance among six populations of Puccinia striiformis f. sp. tritici collected from two provinces and one autonomous region in 2021 and 2022. Table S7 The D-statistic shows the degree of gene flow between populations. Table S8 Field records of wheat stripe rust samples collected in the northwest oversummering region during 2021 and 2022. [file 44154_2025_281_MOESM3_ESM.xlsx]

## Sheet: Table S1
Table S1 Genotyping-by-target sequencing (GBTS) was performed on the 225 Puccinia striiformis f. sp. tritici isolates collected for this study
Number	Sample	Population	Class	Time	Province	Geography	Altitude (m)	Longitude (E)	Latitude (N)	Group structure classification	Raw Reads Number	Clean Reads Number	Raw Bases (bp)	Clean Bases (bp)	Effective Rate (%)	Q20 (%)	Q30 (%)	Align_reads_number	Align_rate (%)
1	21GS1	21GS1	21GS	2021-06-12	Gansu	Yongqing Town, Qingshui County, Tianshui City, Gansu Province, China	1368.6	106.156	34.7386	Group1	15722750	15719258	2358412500	2119822486	89.88	98.72	95.7	6747207	66.59
2	21GS2	21GS2	21GS	2021-07-17	Gansu	Basong Town, Kangle County, Linxia Hui Autonomous Prefecture, Gansu Province, China	2395.1	103.428	35.2638	Group2	8209674	8208144	1231451100	1119147220	90.88	98.21	94.12	5127769	62.47
3	21GS3	21GS3	21GS	2021-07-17	Gansu	Basong Town, Kangle County, Linxia Hui Autonomous Prefecture, Gansu Province, China	2256.4	103.484	35.3067	Group2	13375820	13373878	2006373000	1819875116	90.7	98.07	93.62	9535335	71.3
4	21GS4	21GS4	21GS	2021-07-17	Gansu	Basong Town, Kangle County, Linxia Hui Autonomous Prefecture, Gansu Province, China	2256.4	103.484	35.3067	Group1	15700428	15698110	2355064200	2118783362	89.97	96.64	89.56	11541748	73.52
5	21GS5	21GS5	21GS	2021-07-17	Gansu	Basong Town, Kangle County, Linxia Hui Autonomous Prefecture, Gansu Province, China	2256.4	103.484	35.3067	Group1	5603304	5602516	840495600	751057760	89.36	97.65	92.47	2956777	52.78
6	21GS6	21GS6	21GS	2021-07-17	Gansu	Manwa Town, Lintao County, Dingxi City, Gansu Province, China	2385.9	104.236	35.4807	Group1	15829130	15826486	2374369500	2138673102	90.07	98.42	94.77	11331922	71.6
7	21GS7	21GS7	21GS	2021-06-12	Gansu	Yongqing Town, Qingshui County, Tianshui City, Gansu Province, China	1368.6	106.156	34.7386	Group2	11765544	11762560	1764831600	1620173190	91.8	98.51	95.04	11280116	71.76
8	21GS8	21GS8	21GS	2021-06-12	Gansu	Yongqing Town, Qingshui County, Tianshui City, Gansu Province, China	1368.6	106.156	34.7386	Group1	10134714	10132516	1520207100	1392098374	91.57	98.17	93.96	8727619	74.2
9	21GS9	21GS9	21GS	2021-07-17	Gansu	Nimashigou Town, Linxia County, Linxia Hui Autonomous Prefecture, Gansu Province, China	2171.2	102.971	35.4968	Group1	6826100	6825434	1023915000	883506208	86.29	97.73	92.78	4072269	59.66
10	21GS10	21GS10	21GS	2021-07-17	Gansu	Dalang Town, Hezheng County, Linxia Hui Autonomous Prefecture, Gansu Province, China	2181.4	103.386	35.3961	Group1	12626806	12624846	1894020900	1698271144	89.66	97.89	93.15	8405262	66.58
11	21GS11	21GS11	21GS	2021-07-17	Gansu	Xinzhuang Town, Hezheng County, Linxia Hui Autonomous Prefecture, Gansu Province, China	2345.9	103.41	35.2959	Group2	12632294	12630048	1894844100	1670517344	88.16	98.11	93.82	8411378	66.6
12	21GS12	21GS12	21GS	2021-07-17	Gansu	Dalang Town, Hezheng County, Linxia Hui Autonomous Prefecture, Gansu Province, China	2181.4	103.386	35.3961	Group1	12791676	12789192	1918751400	1716031752	89.43	98.64	95.45	8849374	69.19
13	21GS13	21GS13	21GS	2021-10-06	Gansu	Hekou Town, Xigu District, Lanzhou City, Gansu Province, China	1678.6	103.374	36.1508	Group1	16915236	16649878	2537285400	2099672924	82.75	96.73	91.38	15308488	91.94
14	21GS14	21GS14	21GS	2021-10-06	Gansu	Nimashigou Town, Linxia County, Linxia City, Gansu Province, China	2163.1	102.961	35.5005	Group1	6232956	6145694	934943400	797116330	85.26	96.94	91.69	5699196	92.73
15	21GS15	21GS15	21GS	2021-10-06	Gansu	Nimashigou Town, Linxia County, Linxia City, Gansu Province, China	2163.1	102.961	35.5005	Group1	19802122	19750628	2970318300	2781534258	93.64	98.54	95.14	18117648	91.73
16	21GS16	21GS16	21GS	2021-10-05	Gansu	Basong Town, Kangle County, Linxia Hui Autonomous Prefecture, Gansu Province, China	2206.7	103.499	35.3136	Group1	8255564	8152938	1238334600	1040970450	84.06	96.93	91.73	7553540	92.65
17	21GS17	21GS17	21GS	2021-10-06	Gansu	Juji Town, Jishishan County, Linxia Hui Autonomous Prefecture, Gansu Province, China	2220.6	102.906	35.6604	Group2	11806788	11773150	1771018200	1642057974	92.72	98.48	94.94	10182683	86.49
18	21GS18	21GS18	21GS	2021-10-05	Gansu	Zhenshiyuan Town, Jishishan County, Linxia Hui Autonomous Prefecture, Gansu Province, China	2249.9	102.794	35.7537	Group1	5699758	5617574	854963700	736596246	86.16	96.82	91.48	5107261	90.92
19	21GS19	21GS19	21GS	2021-10-05	Gansu	Dahejia Town, Jishishan County, Linxia Hui Autonomous Prefecture, Gansu Province, China	1914.5	102.783	35.8103	Group1	32066260	32001364	4809939000	4537551472	94.34	98.66	95.45	30025540	93.83
20	21GS20	21GS20	21GS	2021-10-02	Gansu	Anguo Town, Kongtong District, Pingliang City, Gansu Province, China	1745	106.52	35.6402	Group1	7864216	7741904	1179632400	1022554230	86.68	96.8	91.4	7213605	93.18
21	21GS21	21GS21	21GS	2021-10-06	Gansu	Hekou Town, Xigu District, Lanzhou City, Gansu Province, China	1678.6	103.374	36.1508	Group1	10623818	10427362	1593572700	1352287336	84.86	96.37	90.69	9243411	88.65
22	21GS22	21GS22	21GS	2021-10-02	Gansu	Anguo Town, Kongtong District, Pingliang City, Gansu Province, China	1745	106.52	35.6402	Group1	8179032	8042496	1226854800	1082093292	88.2	96.94	91.74	7317492	90.99
23	21GS23	21GS23	21GS	2021-10-06	Gansu	Hekou Town, Xigu District, Lanzhou City, Gansu Province, China	1678.6	103.374	36.1508	Group1	5778182	5704608	866727300	704973524	81.34	97.07	92.13	5180896	90.82
24	21GS24	21GS24	21GS	2021-10-06	Gansu	Honggu Town, Chonggu District, Lanzhou City, Gansu Province, China	1695.3	103.018	36.26	Group2	10094326	9974956	1514148900	1289819460	85.18	96.99	91.82	9177634	92.01
25	21GS25	21GS25	21GS	2021-10-06	Gansu	Honggu Town, Chonggu District, Lanzhou City, Gansu Province, China	1695.3	103.018	36.26	Group2	8107454	8018644	1216118100	1053487352	86.63	96.94	91.69	7392133	92.19
26	21GS26	21GS26	21GS	2021-10-06	Gansu	Honggu Town, Chonggu District, Lanzhou City, Gansu Province, China	1695.3	103.018	36.26	Group3	17605356	17534364	2640803400	2448575160	92.72	98.19	94.18	15899441	90.68
27	21GS27	21GS27	21GS	2021-10-05	Gansu	Yaxiaji Town, Lintao County, Dingxi City, Gansu Province, China	2069.8	103.712	35.2109	Group1	9911818	9771966	1486772700	1274131388	85.7	96.81	91.5	9067436	92.79
28	21GS28	21GS28	21GS	2021-11-26	Gansu	Huichuan Town, Weiyuan County, Dingxi City, Gansu Province, China	2332.5	103.975	35.0829	Group1	7369442	7221818	1105416300	963587022	87.17	96.74	91.25	6664064	92.28
29	21GS29	21GS29	21GS	2021-11-26	Gansu	Huichuan Town, Weiyuan County, Dingxi City, Gansu Province, China	2332.5	103.975	35.0829	Group1	7708660	7572978	1156299000	1003780258	86.81	96.78	91.41	6907641	91.21
30	21GS30	21GS30	21GS	2021-11-26	Gansu	Yaxia Town, Lintao County, Dingxi City, Gansu Province, China	1720	103.813	35.2149	Group2	5917810	5813680	887671500	798923316	90	96.81	91.48	5237101	90.08
31	21GS31	21GS31	21GS	2021-11-25	Gansu	Qishou Town, Qinzhou District, Tianshui City, Gansu Province, China	1793	105.772	34.3583	Group1	5482962	5373316	822444300	741327734	90.14	96.85	91.53	4938972	91.92
32	21GS32	21GS32	21GS	2021-11-25	Gansu	Qishou Town, Qinzhou District, Tianshui City, Gansu Province, China	1793	105.772	34.3583	Group2	9868460	9640760	1480269000	1349916600	91.19	96.87	91.51	9032101	93.69
33	21GS33	21GS33	21GS	2021-11-25	Gansu	Qishou Town, Qinzhou District, Tianshui City, Gansu Province, China	1793	105.772	34.3583	Group2	7293378	7111210	1094006700	996214954	91.06	96.94	91.64	6682592	93.97
34	21GS34	21GS34	21GS	2021-11-23	Gansu	Jinshan Town, Gangu County, Tianshui City, Gansu Province, China	1888.1	105.475	34.8155	Group2	6180818	6038056	927122700	821466058	88.6	96.73	91.3	5472855	90.64
35	21GS35	21GS35	21GS	2021-11-23	Gansu	Jinshan Town, Gangu County, Tianshui City, Gansu Province, China	1888.1	105.475	34.8155	Group2	12096108	11878390	1814416200	1662245930	91.61	96.88	91.51	11299804	95.13
36	21GS36	21GS36	21GS	2021-11-23	Gansu	Jinshan Town, Gangu County, Tianshui City, Gansu Province, China	1888.1	105.475	34.8155	Group2	13899504	13584008	2084925600	1873852536	89.88	97.01	91.82	12739326	93.78
37	21GS37	21GS37	21GS	2021-11-25	Gansu	Manishigou Town, Linxia County, Linxia Hui Autonomous Prefecture, Gansu Province, China	2203	102.961	35.5005	Group1	15239274	14953376	2285891100	2039617166	89.23	96.89	91.58	14319522	95.76
38	21GS38	21GS38	21GS	2021-11-25	Gansu	Manishigou Town, Linxia County, Linxia Hui Autonomous Prefecture, Gansu Province, China	2203	102.961	35.5005	Group1	19752578	19417536	2962886700	2658538700	89.73	96.88	91.49	18588028	95.73
39	21GS39	21GS39	21GS	2021-11-25	Gansu	Badan Town, Kangle County, Linxia Hui Autonomous Prefecture, Gansu Province, China	2276	103.61	35.3085	Group2	6570382	6437880	985557300	865413758	87.81	96.93	91.73	5863299	91.07
40	21GS40	21GS40	21GS	2021-11-22	Gansu	Huichuan Town, Weiyuan County, Dingxi City, Gansu Province, China	2356	103.981	35.0539	Group1	6264084	6262408	939612600	873729770	92.99	99	96.28	5702724	91.06
41	21GS41	21GS41	21GS	2021-11-23	Gansu	Guochuan Town, Qingshui County, Tianshui City, Gansu Province, China	1322	105.772	34.6412	Group1	5778070	5776824	866710500	807581712	93.18	98.98	96.17	5256009	90.98
42	21GS42	21GS42	21GS	2021-11-23	Gansu	Jinshan Town, Gangu County, Tianshui City, Gansu Province, China	1830	105.336	34.732	Group1	6366308	6365120	954946200	872074828	91.32	99.04	96.45	5913283	92.9
43	21GS43	21GS43	21GS	2021-11-26	Gansu	Caizi Town, Longxi County, Dingxi City, Gansu Province, China	2066.1	104.421	34.9464	Group1	12484594	12218956	1872689100	1735172720	92.66	96.74	91.25	11578716	94.76
44	21GS44	21GS44	21GS	2021-11-26	Gansu	Huichuan Town, Weiyuan County, Dingxi City, Gansu Province, China	2432.7	103.981	35.0375	Group1	5511846	5389338	826776900	714775822	86.45	96.66	91.18	4800225	89.07
45	21NX1	21NX1	21NX	2021-07-19	Ningxia	Xinglong Town, Xiji County, Guyuan City, Ningxia Hui Autonomous Region, China	1759.1	105.801	35.7285	Group1	13657768	13655392	2048665200	1846857140	90.15	98.72	95.74	9260001	67.81
46	21NX2	21NX2	21NX	2021-07-20	Ningxia	Jiqiang Town, Xiji County, Guyuan City, Ningxia Hui Autonomous Region, China	1994.4	105.673	36.0028	Group1	9415658	9232246	1412348700	1281156720	90.71	96.79	91.44	8689480	94.12
47	21NX3	21NX3	21NX	2021-07-20	Ningxia	Huozhaishi Town, Xiji County, Guyuan City, Ningxia Hui Autonomous Region, China	2072.9	105.764	36.1236	Group1	18908880	18808866	2836332000	2676795390	94.38	98.25	94.49	16954946	90.14
48	21NX4	21NX4	21NX	2021-07-20	Ningxia	Kezhai Town, Yuanzhou District, Guyuan City, Ningxia Hui Autonomous Region, China	1995.2	106.364	36.2546	Group3	8797878	8654140	1319681700	1107097246	83.89	96.59	91.05	7719077	89.2
49	21NX5	21NX5	21NX	2021-07-20	Ningxia	Kezhaii Town, Yuanzhou District, Guyuan City, Ningxia Hui Autonomous Region, China	1995.2	106.364	36.2546	Group3	7792122	7647984	1168818300	993268898	84.98	96.48	91.04	6301746	82.4
50	21NX6	21NX6	21NX	2021-07-20	Ningxia	Kezhai Town, Yuanzhou District, Guyuan City, Ningxia Hui Autonomous Region, China	1995.2	106.364	36.2546	Group1	7233820	7089316	1085073000	939595592	86.59	96.43	90.89	5900903	83.24
51	21NX7	21NX7	21NX	2021-10-02	Ningxia	Haoshui Town, Longde County, Guyuan City, Ningxia Hui Autonomous Region, China	1990	106.068	35.6633	Group1	8743166	8572884	1311474900	1172481704	89.4	96.87	91.56	7952901	92.77
52	21NX8	21NX8	21NX	2021-10-02	Ningxia	Guanzhuang Town, Longde County, Guyuan City, Ningxia Hui Autonomous Region, China	2011	106.109	35.7519	Group1	9810398	9603894	1471559700	1291840020	87.79	96.93	91.68	8829697	91.94
53	21NX9	21NX9	21NX	2021-10-02	Ningxia	Guanzhuang Town, Longde County, Guyuan City, Ningxia Hui Autonomous Region, China	2028	106.081	35.7178	Group1	12736566	12513468	1910484900	1716154922	89.83	96.77	91.31	11830668	94.54
54	21NX10	21NX10	21NX	2021-10-02	Ningxia	Zhangyi Town, Yuanzhou District, Guyuan City, Ningxia Hui Autonomous Region, China	2087	106.108	35.8052	Group2	6569590	6446410	985438500	877700076	89.07	96.68	91.14	5911254	91.7
55	21NX11	21NX11	21NX	2021-10-02	Ningxia	Zhangyi Town, Yuanzhou District, Guyuan City, Ningxia Hui Autonomous Region, China	2087	106.108	35.8052	Group1	9436758	9299322	1415513700	1256346668	88.76	96.77	91.44	8531724	91.75
56	21NX12	21NX12	21NX	2021-10-02	Ningxia	Zhangyi Town, Yuanzhou District, Guyuan City, Ningxia Hui Autonomous Region, China	2087	106.108	35.8052	Group3	8668442	8514496	1300266300	1150675758	88.5	96.91	91.69	7828271	91.94
57	21NX13	21NX13	21NX	2021-11-27	Ningxia	Guanzhuang Town, Longde County, Guyuan City, Ningxia Hui Autonomous Region, China	2110.7	106.064	35.45	Group1	13344196	13107522	2001629400	1795378276	89.7	96.88	91.65	12306232	93.89
58	21NX14	21NX14	21NX	2021-11-27	Ningxia	Haoshui Town, Longde County, Guyuan City, Ningxia Hui Autonomous Region, China	2110	106.062	35.4012	Group1	8655484	8520148	1298322600	1103118732	84.96	96.68	91.32	7827064	91.87
59	21NX15	21NX15	21NX	2021-11-27	Ningxia	Fengling Town, Longde County, Guyuan City, Ningxia Hui Autonomous Region, China	2045.9	106.066	35.4984	Group1	8080402	7915426	1212060300	1051355326	86.74	96.33	90.54	7133349	90.12
60	21NX16	21NX16	21NX	2021-11-28	Ningxia	Zhonghe Town, Yuanzhou District, Guyuan City, Ningxia Hui Autonomous Region, China	1925.8	106.153	35.9909	Group1	8830096	8680532	1324514400	1218095760	91.97	96.77	91.38	8224261	94.74
61	21NX17	21NX17	21NX	2021-11-28	Ningxia	Chengyang Town, Pengyang County, Guyuan City, Ningxia Hui Autonomous Region, China	1616.1	106.764	35.7722	Group3	15574768	15446132	2336215200	2110555060	90.34	98.05	94.17	13217635	85.57
62	21NX18	21NX18	21NX	2021-11-28	Ningxia	Chengyang Town, Pengyang County, Guyuan City, Ningxia Hui Autonomous Region, China	1616.1	106.764	35.7722	Group3	16261940	16156056	2439291000	2275351404	93.28	97.89	93.32	14499068	89.74
63	21NX19	21NX19	21NX	2021-11-28	Ningxia	Chengyang Town, Pengyang County, Guyuan City, Ningxia Hui Autonomous Region, China	1616.1	106.764	35.7722	Group3	8041722	7841584	1206258300	1040914854	86.29	96.51	91.01	7008966	89.38
64	21QH1	21QH1	21QH	2021-07-12	Qinghai	Shangxinzhuang Town, Huangzhong District, Xining City, Qinghai Province, China	2699.4	101.601	36.4473	Group1	5965058	5964230	894758700	802864252	89.73	97.86	93.04	3343694	56.06
65	21QH2	21QH2	21QH	2021-07-15	Qinghai	Jiangyang Town, Datong Hui and Tu Autonomous County, Xining City, Qinghai Province, China	2666	101.586	36.8101	Group1	7355346	7353184	1103301900	995189440	90.2	98.48	95	4459531	60.65
66	21QH3	21QH3	21QH	2021-07-15	Qinghai	Qinlin Town, Datong Hui and Tu Autonomous County, Xining City, Qinghai Province, China	2815.7	101.377	37.0941	Group1	5086052	5085270	762907800	686609108	90	97.16	91.07	2443585	48.05
67	21QH4	21QH4	21QH	2021-07-15	Qinghai	Shuobei Tibetan Town, Datong Hui and Tu Autonomous County, Xining City, Qinghai Province, China	2816.9	101.813	36.9667	Group1	10540776	10539620	1581116400	1421250250	89.89	98.17	94	7117560	67.53
68	21QH5	21QH5	21QH	2021-07-12	Qinghai	Hexi Town, Guide County, Tibetan Autonomous Prefecture of Hainan, Qinghai Province, China	2251.2	101.415	36.024	Group1	9976324	9975002	1496448600	1353492740	90.45	97.13	90.91	6858889	68.76
69	21QH6	21QH6	21QH	2021-07-12	Qinghai	Laxiwa Town, Guide County, Tibetan Autonomous Prefecture of Hainan, Qinghai Province, China	2273.7	101.238	36.0749	Group1	27530366	27524504	4129554900	3747699846	90.75	98.03	93.5	21706919	78.86
70	21QH7	21QH7	21QH	2021-07-12	Qinghai	Laxiwa Town, Guide County, Tibetan Autonomous Prefecture of Hainan, Qinghai Province, China	2990.7	101.226	36.2052	Group1	10905028	10902826	1635754200	1420119206	86.82	97.41	91.91	6192598	56.8
71	21QH8	21QH8	21QH	2021-07-14	Qinghai	Kanbula Town, Jianzha County, Tibetan Autonomous Prefecture of Huangnan, Qinghai Province, China	2064.7	101.874	36.1055	Group1	19778570	19775396	2966785500	2687105742	90.57	97.86	93.03	14930019	75.5
72	21QH9	21QH9	21QH	2021-07-14	Qinghai	Kangyang Town, Jianzha County, Tibetan Autonomous Prefecture of Huangnan, Qinghai Province, China	2092	101.955	36.0628	Group1	15292596	15290602	2293889400	2052468562	89.48	97.23	91.23	10753586	70.33
73	21QH10	21QH10	21QH	2021-07-14	Qinghai	Yashenga Town, Hualong County, Haidong City, Qinghai Province, China	2193.5	101.94	36.1061	Group1	26485084	26481538	3972762600	3620371900	91.13	96.87	90.3	20068192	75.78
74	21QH11	21QH11	21QH	2021-07-15	Qinghai	Dahua Town, Huangzhong District, Xining City, Qinghai Province, China	2665.1	101.229	36.6847	Group1	5362212	5361106	804331800	717252210	89.17	98.39	94.64	2459939	45.88
75	21QH12	21QH12	21QH	2021-07-14	Qinghai	Ertang Town, Hualong County, Haidong City, Qinghai Province, China	2888.9	102.218	36.1285	Group1	23546742	23543396	3532011300	3211905488	90.94	98.07	93.61	17164799	72.91
76	21QH13	21QH13	21QH	2021-07-14	Qinghai	Dejia Town, Hualong County, Haidong City, Qinghai Province, China	2846.8	102.111	36.1868	Group1	9973002	9971646	1495950300	1349449260	90.21	96.98	90.48	6757044	67.76
77	21QH14	21QH14	21QH	2021-07-14	Qinghai	Jiezi Town, Hunhua County, Haidong City, Qinghai Province, China	1975.1	102.425	35.8414	Group2	18265964	18260586	2739894600	2489173058	90.85	98.16	93.96	13496442	73.91
78	21QH15	21QH15	21QH	2021-07-14	Qinghai	Jiezi Town, Hunhua County, Haidong City, Qinghai Province, China	1977.3	102.423	35.8418	Group2	17126618	17123788	2568992700	2320572060	90.33	96.85	90.23	12663567	73.95
79	21QH16	21QH16	21QH	2021-07-14	Qinghai	Jiezi Town, Hunhua County, Haidong City, Qinghai Province, China	1977.3	102.423	35.8418	Group1	9758000	9756730	1463700000	1328041230	90.73	97.87	93.12	6490183	66.52
80	21QH17	21QH17	21QH	2021-07-15	Qinghai	Changning Town, Huzhu Tu Autonomous County, Haidong City, Qinghai Province, China	2349.3	101.774	36.8129	Group2	5277728	5277014	791659200	712371350	89.98	97.61	92.26	2853980	54.08
81	21QH18	21QH18	21QH	2021-07-15	Qinghai	Changning Town, Huzhu Tu Autonomous County, Haidong City, Qinghai Province, China	2349.3	101.774	36.8129	Group2	6997000	6994716	1049550000	946222336	90.16	98.51	95.03	3993887	57.1
82	21QH19	21QH19	21QH	2021-07-15	Qinghai	Changning Town, Huzhu Tu Autonomous County, Haidong City, Qinghai Province, China	2349.3	101.774	36.8129	Group2	7904248	7903122	1185637200	1063773868	89.72	97.09	90.91	4935486	62.45
83	21QH20	21QH20	21QH	2021-07-16	Qinghai	Maying Town, Ledu District, Haidong City, Qinghai Province, China	2536.3	102.63	36.5084	Group2	12872128	12870102	1930819200	1734753574	89.85	97.76	92.77	8967360	69.68
84	21QH21	21QH21	21QH	2021-07-16	Qinghai	Dongping Town, Ledu District, Haidong City, Qinghai Province, China	2722.1	102.739	36.5609	Group1	15039714	15038462	2255957100	2044533246	90.63	97.62	92.28	10840753	72.09
85	21QH22	21QH22	21QH	2021-07-15	Qinghai	Dahua Town, Huangzhong District, Xining City, Qinghai Province, China	2665.1	101.229	36.6847	Group1	8517288	8515876	1277593200	1117278620	87.45	98.03	93.67	5358041	62.92
86	21QH23	21QH23	21QH	2021-07-16	Qinghai	Yurun Town, Ledu District, Haidong City, Qinghai Province, China	2018.9	102.324	36.4743	Group2	6785930	6785008	1017889500	907902962	89.19	97.93	93.22	3753186	55.32
87	21QH24	21QH24	21QH	2021-07-15	Qinghai	Ershilipu Town, Chengbei District, Xining City, Qinghai Province, China	2312.6	101.75	36.7221	Group2	8726324	8725270	1308948600	1177841020	89.98	98.02	93.55	5590847	64.08
88	21QH25	21QH25	21QH	2021-07-15	Qinghai	Ershilipu Town, Chengbei District, Xining City, Qinghai Province, China	2312.6	101.75	36.7221	Group1	15247442	15244434	2287116300	2032489704	88.87	97.66	92.45	10924570	71.66
89	21QH26	21QH26	21QH	2021-07-15	Qinghai	Ershilipu Town, Chengbei District, Xining City, Qinghai Province, China	2314.2	101.75	36.7222	Group1	9101396	9099636	1365209400	1220280266	89.38	98.66	95.52	5505371	60.5
90	21QH27	21QH27	21QH	2021-07-12	Qinghai	Dongxia Town, Huangyuan County, Xining City, Qinghai Province, China	2597.3	101.318	36.6788	Group1	7715750	7714786	1157362500	1051300336	90.84	97.11	90.93	4627186	59.98
91	21QH28	21QH28	21QH	2021-07-12	Qinghai	Duoba Town, Huangyuan County, Xining City, Qinghai Province, China	2359	101.552	36.6583	Group1	34823640	34818138	5223546000	4748753306	90.91	98.07	93.59	27072656	77.75
92	21QH29	21QH29	21QH	2021-07-15	Qinghai	Jinshan Town, Huangyuan County, Xining City, Qinghai Province, China	2932.1	101.083	36.8265	Group2	8089582	8088426	1213437300	1089453448	89.78	97.08	90.77	5021631	62.08
93	21QH30	21QH30	21QH	2021-10-03	Qinghai	Gandu Town, Hualong County, Haidong City, Qinghai Province, China	1987	102.291	35.8953	Group3	6446780	6350338	967017000	852228366	88.13	96.77	91.39	5630741	88.67
94	21QH31	21QH31	21QH	2021-10-03	Qinghai	Yashenga Town, Hualong County, Haidong City, Qinghai Province, China	2052.4	101.913	36.078	Group2	6264048	6176948	939607200	811564128	86.37	96.82	91.51	5619203	90.97
95	21QH32	21QH32	21QH	2021-10-03	Qinghai	Gandu Town, Hualong County, Haidong City, Qinghai Province, China	1961.7	102.291	35.8953	Group3	6141380	6044134	921207000	801637726	87.02	96.75	91.33	5422283	89.71
96	21QH33	21QH33	21QH	2021-10-03	Qinghai	Pingan Town, Pingan District, Haidong City, Qinghai Province, China	2084.1	102.173	36.4896	Group1	7932324	7819206	1189848600	1038706402	87.3	96.82	91.5	6980779	89.28
97	21QH34	21QH34	21QH	2021-10-03	Qinghai	Pingan Town, Pingan District, Haidong City, Qinghai Province, China	2084.1	102.173	36.4896	Group1	7989856	7884778	1198478400	1061817414	88.6	96.81	91.37	7164729	90.87
98	21QH35	21QH35	21QH	2021-10-03	Qinghai	Pingan Town, Pingan District, Haidong City, Qinghai Province, China	2084.1	102.173	36.4896	Group1	10074816	9953792	1511222400	1270298454	84.06	96.95	91.76	9093315	91.36
99	21QH36	21QH36	21QH	2021-10-03	Qinghai	Pingan Town, Pingan District, Haidong City, Qinghai Province, China	2055.7	102.217	36.4838	Group1	8624836	8538920	1293725400	1146284014	88.6	96.84	91.52	7824909	91.64
100	21QH37	21QH37	21QH	2021-10-03	Qinghai	Pingan Town, Pingan District, Haidong City, Qinghai Province, China	2055.7	102.217	36.4838	Group1	9490452	9361578	1423567800	1211676238	85.12	96.91	91.7	8536846	91.19
101	21QH38	21QH38	21QH	2021-10-03	Qinghai	Pingan Town, Pingan District, Haidong City, Qinghai Province, China	2055.7	102.217	36.4838	Group1	5435952	5363910	815392800	667885126	81.91	96.72	91.31	4911948	91.57
102	21QH39	21QH39	21QH	2021-10-05	Qinghai	Chahandusi Town, Hunhua County, Haidong City, Qinghai Province, China	1885.2	102.372	35.8727	Group1	6492130	6400068	973819500	857571130	88.06	96.87	91.51	5848409	91.38
103	21QH40	21QH40	21QH	2021-10-05	Qinghai	Wendu Town, Hunhua County, Haidong City, Qinghai Province, China	2029.7	102.415	35.8133	Group1	5533290	5466568	829993500	693755070	83.59	96.86	91.6	4938195	90.33
104	21QH41	21QH41	21QH	2021-10-05	Qinghai	Qingshui Town, Hunhua County, Haidong City, Qinghai Province, China	2045.7	102.552	35.7734	Group2	24621160	24558282	3693174000	3422914046	92.68	98.51	94.98	22775149	92.74
105	21QH42	21QH42	21QH	2021-10-06	Qinghai	Longzhi Town, Minhe Hui and Tu Autonomous County, Haidong City, Qinghai Province, China	1772.9	102.968	36.2094	Group1	17831732	17756080	2674759800	2516003754	94.06	98.26	94.35	15830299	89.15
106	21QH43	21QH43	21QH	2021-10-06	Qinghai	Longzhi Town, Minhe Hui and Tu Autonomous County, Haidong City, Qinghai Province, China	1772.9	102.968	36.2094	Group1	9561768	9524050	1434265200	1336850028	93.21	98.19	94.08	7850178	82.42
107	21QH44	21QH44	21QH	2021-10-06	Qinghai	Longzhi Town, Minhe Hui and Tu Autonomous County, Haidong City, Qinghai Province, China	1743.1	102.983	36.2214	Group1	5527728	5502776	829159200	766557640	92.45	98.27	94.5	3968944	72.13
108	21QH45	21QH45	21QH	2021-10-03	Qinghai	Kanbula Town, Jianzha County, Tibetan Autonomous Prefecture of Huangnan, Qinghai Province, China	2045.9	101.878	36.0974	Group1	6790404	6682310	1018560600	822746244	80.78	96.76	91.44	5739190	85.89
109	21QH46	21QH46	21QH	2021-10-03	Qinghai	Kangyang Town, Jianzha County, Tibetan Autonomous Prefecture of Huangnan, Qinghai Province, China	2041.2	101.94	36.0661	Group1	5070280	5003320	760542000	653185384	85.88	96.79	91.35	4548946	90.92
110	21QH47	21QH47	21QH	2021-10-04	Qinghai	Garang Town, Guide County, Tibetan Autonomous Prefecture of Hainan, Qinghai Province, China	2269.3	101.574	35.1524	Group1	14653170	14560376	2197975500	2079530016	94.61	97.95	93.38	13113791	90.06
111	21QH48	21QH48	21QH	2021-10-04	Qinghai	Heyin Town, Guide County, Tibetan Autonomous Prefecture of Hainan, Qinghai Province, China	2236.9	101.416	36.025	Group1	10092816	9925308	1513922400	1334244964	88.13	96.81	91.43	9231819	93.01
112	21QH49	21QH49	21QH	2021-10-14	Qinghai	Taer Town, Datong Hui and Tu Autonomous County, Xining City, Qinghai Province, China	2758.2	101.681	37.0431	Group1	19955914	19896104	2993387100	2805894520	93.74	98.27	94.28	18060106	90.77
113	21QH50	21QH50	21QH	2021-10-04	Qinghai	Laxiwa Town, Guide County, Tibetan Autonomous Prefecture of Hainan, Qinghai Province, China	2233.8	101.25	36.0735	Group1	7248036	7119630	1087205400	993202188	91.35	96.73	91.3	6597335	92.66
114	21QH51	21QH51	21QH	2021-11-19	Qinghai	Garang Town, Guide County, Tibetan Autonomous Prefecture of Hainan, Qinghai Province, China	2245.3	101.577	36.1419	Group2	6730036	6604536	1009505400	891957716	88.36	96.74	91.35	6013978	91.06
115	21QH52	21QH52	21QH	2021-11-20	Qinghai	Chahandusi Town, Hunhua County, Haidong City, Qinghai Province, China	1883.4	102.346	35.8735	Group1	8536184	8430490	1280427600	1133255770	88.51	96.71	91.2	7722134	91.6
116	21QH53	21QH53	21QH	2021-11-20	Qinghai	Chahandusi Town, Hunhua County, Haidong City, Qinghai Province, China	1897.1	102.372	35.8737	Group1	10372428	10198946	1555864200	1402581388	90.15	96.77	91.37	9497787	93.13
117	21QH54	21QH54	21QH	2021-11-20	Qinghai	Jiezi Town, Hunhua County, Haidong City, Qinghai Province, China	1962.1	102.431	35.8478	Group1	16089428	15860272	2413414200	2109975424	87.43	97.08	92.03	15027235	94.75
118	21QH55	21QH55	21QH	2021-11-20	Qinghai	Qunke Town, Hualong County, Haidong City, Qinghai Province, China	2097.7	101.998	36.0348	Group1	16050322	15828346	2407548300	2050792124	85.18	96.83	91.53	15112668	95.48
119	21QH56	21QH56	21QH	2021-11-20	Qinghai	Yashenga Town, Hualong County, Haidong City, Qinghai Province, China	2083.7	101.983	36.0657	Group1	12896414	12682236	1934462100	1726390744	89.24	96.69	91.21	11989101	94.53
120	21QH57	21QH57	21QH	2021-11-20	Qinghai	Kangyang Town, Hualong County, Haidong City, Qinghai Province, China	2038.5	101.941	36.0686	Group1	15203978	14950024	2280596700	2046172982	89.72	96.83	91.5	14276604	95.5
121	21QH58	21QH58	21QH	2021-11-21	Qinghai	Zongbao Town, Minhe Hui and Tu Autonomous County, Haidong City, Qinghai Province, China	2178.8	102.806	36.1467	Group3	8431756	8238050	1264763400	1123746046	88.85	96.6	91.03	7643356	92.78
122	21QH59	21QH59	21QH	2021-11-21	Qinghai	Zongbao Town, Minhe Hui and Tu Autonomous County, Haidong City, Qinghai Province, China	2178.8	102.806	36.1467	Group1	15374236	15103294	2306135400	2079147818	90.16	96.75	91.3	14386054	95.25
123	21QH60	21QH60	21QH	2021-11-21	Qinghai	Zongbao Town, Minhe Hui and Tu Autonomous County, Haidong City, Qinghai Province, China	2178.8	102.806	36.1467	Group1	14072448	13762094	2110867200	1865032992	88.35	96.84	91.52	12906747	93.78
124	21QH61	21QH61	21QH	2021-11-21	Qinghai	Gaodian Town, Ledu District, Haidong City, Qinghai Province, China	2057.7	102.217	36.484	Group2	16739872	16477256	2510980800	2219532328	88.39	96.69	91.2	15696618	95.26
125	21QH62	21QH62	21QH	2021-11-19	Qinghai	Hedong Town, Guide County, Tibetan Autonomous Prefecture of Hainan, Qinghai Province, China	2231.9	101.472	36.0513	Group1	16183958	15826988	2427593700	2184738152	90	96.88	91.53	15078547	95.27
126	21QH63	21QH63	21QH	2021-11-21	Qinghai	Gaodian Town, Ledu District, Haidong City, Qinghai Province, China	2057.7	102.217	36.484	Group1	17981918	17660168	2697287700	2407396418	89.25	96.77	91.29	16934433	95.89
127	21QH64	21QH64	21QH	2021-11-21	Qinghai	Gaodian Town, Ledu District, Haidong City, Qinghai Province, China	2057.7	102.217	36.484	Group1	23656850	23278346	3548527500	3120295350	87.93	97.01	91.9	22194537	95.34
128	21QH65	21QH65	21QH	2021-11-19	Qinghai	Heyin Town, Guide County, Tibetan Autonomous Prefecture of Hainan, Qinghai Province, China	2235.8	101.415	36.0241	Group2	5483012	5351760	822451800	719679246	87.5	96.82	91.52	4874804	91.09
129	21QH66	21QH66	21QH	2021-11-20	Qinghai	Yashenga Town, Hualong County, Haidong City, Qinghai Province, China	2052.8	101.914	36.0781	Group2	7821306	7619012	1173195900	1020690976	87	96.81	91.46	7014373	92.06
130	21QH67	21QH67	21QH	2021-11-20	Qinghai	Yashenga Town, Hualong County, Haidong City, Qinghai Province, China	2059.3	101.874	36.1031	Group2	21086608	20818472	3162991200	2785034340	88.05	96.77	91.36	19930877	95.74
131	21QH68	21QH68	21QH	2021-11-20	Qinghai	Yashenga Town, Hualong County, Haidong City, Qinghai Province, China	2059.3	101.874	36.1031	Group1	18788532	18501956	2818279800	2464520322	87.45	96.82	91.46	17499774	94.58
132	21QH69	21QH69	21QH	2021-11-20	Qinghai	Kangyang Town, Jianzha County, Haidong City, Qinghai Province, China	2097.1	101.904	36.0629	Group2	14761880	14609690	2214282000	1959153992	88.48	96.8	91.38	13788409	94.38
133	21QH70	21QH70	21QH	2021-11-20	Qinghai	Kangyang Town, Jianzha County, Haidong City, Qinghai Province, China	2077.6	101.933	36.0552	Group1	16798720	16436052	2519808000	2244689342	89.08	97.01	91.8	15752634	95.84
134	21QH71	21QH71	21QH	2021-11-20	Qinghai	Kangyang Town, Jianzha County, Haidong City, Qinghai Province, China	2132.6	101.929	36.0449	Group1	15039156	14810928	2255873400	1996765348	88.51	97.06	91.97	14041107	94.8
135	22GS1	22GS1	22GS	2022-06-30	Gansu	Xinying Town, Yuzhong County, Lanzhou City, Gansu Province, China	2480	104.107	35.7171	Group2	5958930	5822698	893839500	762941116	85.36	96.57	91.08	5266378	90.45
136	22GS2	22GS2	22GS	2022-05-16	Gansu	Diancun Town, Cheng County, Longnan City, Gansu Province, China	1015.6	105.839	33.7658	Group2	6610066	6491014	991509900	838198702	84.54	96.56	91.09	5875901	90.52
137	22GS3	22GS3	22GS	2022-05-16	Gansu	Zhifang Town, Cheng County, Longnan City, Gansu Province, China	1538	105.494	33.7362	Group1	5618350	5562164	842752500	770831800	91.47	97.39	92.59	3849606	69.21
138	22GS4	22GS4	22GS	2022-05-25	Gansu	Xingcun Town, Cheng County, Longnan City, Gansu Province, China	1010.1	105.838	33.7636	Group1	5292346	5210584	793851900	666180840	83.92	96.5	91	4586760	88.03
139	22GS5	22GS5	22GS	2022-05-19	Gansu	Shikou Town, Kang County, Longnan City, Gansu Province, China	851.2	105.638	33.5338	Group1	9953476	9828336	1493021400	1310917788	87.8	96.7	91.33	9084162	92.43
140	22GS6	22GS6	22GS	2022-05-19	Gansu	Shikou Town, Kang County, Longnan City, Gansu Province, China	946.1	105.644	33.5451	Group1	6687940	6567568	1003191000	864108800	86.14	96.35	90.68	5925985	90.23
141	22GS7	22GS7	22GS	2022-05-19	Gansu	Shikou Town, Kang County, Longnan City, Gansu Province, China	898.3	105.623	33.4893	Group1	5654314	5564042	848147100	735576066	86.73	96.31	90.63	5047503	90.72
142	22GS8	22GS8	22GS	2022-05-23	Gansu	Chengguan Town, Li County, Longnan City, Gansu Province, China	1792.6	105.179	34.187	Group2	5973982	5880310	896097300	734442906	81.96	96.63	91.17	5416210	92.11
143	22GS9	22GS9	22GS	2022-07-01	Gansu	Xiaokangying Town, Yuzhong County, Lanzhou City, Gansu Province, China	1873.1	104.127	35.8304	Group2	6618246	6474506	992736900	871518326	87.79	96.52	90.87	5954301	91.97
144	22GS10	22GS10	22GS	2022-05-23	Gansu	Chengguan Town, Li County, Longnan City, Gansu Province, China	1792.6	105.179	34.187	Group1	6475148	6415952	971272200	871091934	89.69	97.51	93	4968455	77.44
145	22GS11	22GS11	22GS	2022-05-23	Gansu	Chengguan Town, Li County, Longnan City, Gansu Province, China	1792.6	105.179	34.187	Group1	11186924	11119912	1678038600	1560885826	93.02	97.99	93.89	9471791	85.18
146	22GS12	22GS12	22GS	2022-05-17	Gansu	Jinji Town, Maiji District, Tianshui City, Gansu Province, China	1478.1	105.896	34.5948	Group1	12204858	12126452	1830728700	1709741088	93.39	97.85	93.36	10586876	87.3
147	22GS13	22GS13	22GS	2022-05-19	Gansu	Maiji Town, Maiji District, Tianshui City, Gansu Province, China	1661	105.89	34.5702	Group1	8054094	8004308	1208114100	1113707026	92.19	98.01	93.99	6452938	80.62
148	22GS14	22GS14	22GS	2022-05-23	Gansu	Xinyang Town, Maiji District, Tianshui City, Gansu Province, China	1723.5	105.536	34.6469	Group1	13862456	13824230	2079368400	1944433454	93.51	98.56	95.19	12227410	88.45
149	22GS15	22GS15	22GS	2022-05-24	Gansu	Zhongliang Town, Qinzhou District, Tianshui City, Gansu Province, China	1544.6	105.644	34.6037	Group1	7151392	7031684	1072708800	908931750	84.73	96.55	91.08	6358930	90.43
150	22GS16	22GS16	22GS	2022-05-24	Gansu	Wangchuan Town, Qinzhou District, Tianshui City, Gansu Province, China	1384.2	105.583	34.2248	Group2	7792230	7744820	1168834500	1076945322	92.14	97.97	93.91	6202763	80.09
151	22GS17	22GS17	22GS	2022-05-23	Gansu	Niangniangba Town, Qinzhou District, Tianshui City, Gansu Province, China	1762.2	105.764	34.2583	Group2	16989852	16911134	2548477800	2356128018	92.45	98.12	94.15	15346900	90.75
152	22GS18	22GS18	22GS	2022-05-15	Gansu	Zhongliang Town, Wushan County, Tianshui City, Gansu Province, China	1466	104.891	34.7213	Group1	8121570	8006504	1218235500	1081482894	88.77	97.73	93.58	6087077	76.03
153	22GS19	22GS19	22GS	2022-05-19	Gansu	WushanCounty, Qinzhou District, Tianshui City, Gansu Province, China	1392	105.724	34.5809	Group2	14680132	14398266	2202019800	1901534412	86.35	96.71	91.28	13267952	92.15
154	22GS20	22GS20	22GS	2022-07-01	Gansu	Xiaokangying Town, Yuzhong County, Lanzhou City, Gansu Province, China	1873.1	104.127	35.8304	Group2	8187110	8033146	1228066500	1074702550	87.51	96.63	91.17	7322040	91.15
155	22GS21	22GS21	22GS	2022-05-19	Gansu	WushanCounty, Qinzhou District, Tianshui City, Gansu Province, China	1392	105.724	34.5809	Group2	13814936	13575902	2072240400	1763792352	85.12	96.69	91.27	12674259	93.36
156	22GS22	22GS22	22GS	2022-05-19	Gansu	Wangpu Town, Qinan County, Tianshui City, Gansu Province, China	1849.6	105.508	35.0697	Group2	8839208	8729816	1325881200	1203054828	90.74	97.46	92.89	7200296	82.48
157	22GS23	22GS23	22GS	2022-05-19	Gansu	Wuying Town, Qinan County, Tianshui City, Gansu Province, China	1712.8	105.919	34.977	Group1	15232328	14925992	2284849200	2022776226	88.53	96.9	91.61	13908650	93.18
158	22GS24	22GS24	22GS	2022-05-19	Gansu	Wuying Town, Qinan County, Tianshui City, Gansu Province, China	1712.8	105.919	34.977	Group1	11056264	10934560	1658439600	1516692600	91.45	97.86	93.78	8887705	81.28
159	22GS25	22GS25	22GS	2022-05-19	Gansu	Xinxing Town, Gangu County, Tianshui City, Gansu Province, China	1726.3	105.336	34.732	Group1	5281844	5129442	792276600	688257322	86.87	96.09	90.2	4175931	81.41
160	22GS26	22GS26	22GS	2022-05-23	Gansu	Dashi Town, Gangu County, Tianshui City, Gansu Province, China	1621	105.058	34.8947	Group2	8218254	8052454	1232738100	1075685650	87.26	96.55	91	7268210	90.26
161	22GS27	22GS27	22GS	2022-05-23	Gansu	Jinshan Town, Gangu County, Tianshui City, Gansu Province, China	1468.3	105.446	34.8149	Group1	8305598	8143022	1245839700	1092280928	87.67	96.38	90.77	6936701	85.19
162	22GS28	22GS28	22GS	2022-05-17	Gansu	Jinji Town, Qingshui County, Tianshui City, Gansu Province, China	1673	105.901	34.6537	Group1	5703390	5531904	855508500	731726262	85.53	96.34	90.72	4498703	81.32
163	22GS29	22GS29	22GS	2022-05-23	Gansu	Guochuan Town, Qingshui County, Tianshui City, Gansu Province, China	1725.1	105.808	34.6825	Group1	10616880	10388590	1592532000	1344769598	84.44	96.49	90.89	9238156	88.93
164	22GS30	22GS30	22GS	2022-06-26	Gansu	Yongqing Town, Qingshui County, Tianshui City, Gansu Province, China	1663.3	106.23	34.7191	Group1	14173846	13897724	2126076900	1913908340	90.02	96.65	91.17	12789701	92.03
165	22GS31	22GS31	22GS	2022-06-26	Gansu	Huichuan Town, Weiyuan County, Dingxi City, Gansu Province, China	1924.2	106.23	34.7191	Group1	12565966	12337418	1884894900	1714274340	90.95	96.88	91.58	11591777	93.96
166	22GS32	22GS32	22GS	2022-05-31	Gansu	Maxia Town, Huating City, Pingliang City, Gansu Province, China	1758	106.482	35.2355	Group3	10530550	10387090	1579582500	1474282722	93.33	97.75	93.38	8979139	86.45
167	22GS33	22GS33	22GS	2022-05-31	Gansu	Maxia Town, Huating City, Pingliang City, Gansu Province, China	1758	106.482	35.2355	Group1	6452444	6343266	967866600	808041660	83.49	97.32	92.61	4147667	65.39
168	22GS34	22GS34	22GS	2022-05-19	Gansu	Chengchuan Town, Jingning County, Pingliang City, Gansu Province, China	1751	105.732	35.5222	Group1	8679510	8579078	1301926500	1194240314	91.73	97.54	92.77	6878180	80.17
169	22GS35	22GS35	22GS	2022-05-19	Gansu	Chengchuan Town, Jingning County, Pingliang City, Gansu Province, China	1751	105.732	35.5222	Group1	6455842	6335378	968376300	876660486	90.53	97.55	93.11	4486978	70.82
170	22GS36	22GS36	22GS	2022-05-19	Gansu	Chengchuan Town, Jingning County, Pingliang City, Gansu Province, China	1751	105.732	35.5222	Group1	5306178	5152164	795926700	687322852	86.36	96.47	90.96	4180536	81.14
171	22GS37	22GS37	22GS	2022-05-23	Gansu	Xinkai Town, Lingtai County, Pingliang City, Gansu Province, China	1634.7	107.621	35.0654	Group3	18279670	17919712	2741950500	2457546884	89.63	96.78	91.36	16912806	94.38
172	22GS38	22GS38	22GS	2022-05-23	Gansu	Xinkai Town, Lingtai County, Pingliang City, Gansu Province, China	1634.7	107.621	35.0654	Group3	14398774	14119030	2159816100	1935747656	89.63	96.75	91.31	13227698	93.69
173	22GS39	22GS39	22GS	2022-05-23	Gansu	Xinkai Town, Lingtai County, Pingliang City, Gansu Province, China	1634.7	107.621	35.0654	Group3	10322536	10115516	1548380400	1384720458	89.43	96.72	91.28	9187552	90.83
174	22GS40	22GS40	22GS	2022-06-10	Gansu	Liuhu Town, Kongtong District, Pingliang City, Gansu Province, China	1724.5	106.675	35.5426	Group1	11447854	11216756	1717178100	1502158418	87.48	96.75	91.42	10177485	90.73
175	22GS41	22GS41	22GS	2022-05-30	Gansu	Kongtong Town, Kongtong District, Pingliang City, Gansu Province, China	1876.9	106.584	35.5474	Group3	7189520	7015424	1078428000	933121606	86.53	96.31	90.58	6047223	86.2
176	22GS42	22GS42	22GS	2022-05-30	Gansu	Kongtong Town, Kongtong District, Pingliang City, Gansu Province, China	1785.6	106.599	35.5462	Group2	6432514	6270790	964877100	820610330	85.05	96.34	90.67	5347578	85.28
177	22GS43	22GS43	22GS	2022-05-31	Gansu	Luohandong Town, Jingchuan County, Pingliang City, Gansu Province, China	1000	107.492	35.3544	Group1	5810584	5628820	871587600	741030084	85.02	96.4	90.82	4697804	83.46
178	22GS44	22GS44	22GS	2022-05-31	Gansu	ruifengxiang Town, Jingchuan County, Pingliang City, Gansu Province, China	1067	107.269	35.3134	Group3	10795182	10658644	1619277300	1466767798	90.58	97.76	93.54	8708191	81.7
179	22GS45	22GS45	22GS	2022-05-31	Gansu	Jinping Town, Chongxin County, Pingliang City, Gansu Province, China	1161	107.002	35.3033	Group3	5753028	5626668	862954200	742780244	86.07	96.42	90.78	4966389	88.27
180	22GS46	22GS46	22GS	2022-05-31	Gansu	Jinping Town, Chongxin County, Pingliang City, Gansu Province, China	1161	107.002	35.3033	Group1	13330686	13038852	1999602900	1788659772	89.45	96.79	91.39	12004990	92.07
181	22GS47	22GS47	22GS	2022-05-31	Gansu	Jinping Town, Chongxin County, Pingliang City, Gansu Province, China	1161	107.002	35.3033	Group3	6925278	6750278	1038791700	932437076	89.76	96.9	91.73	5949777	88.14
182	22GS48	22GS48	22GS	2022-06-16	Gansu	Caotan Town, Kangle County, Linxia Hui Autonomous Prefecture, Gansu Province, China	1428.6	103.709	35.3697	Group1	14487266	14208756	2173089900	1899461902	87.41	96.7	91.27	13164824	92.65
183	22GS49	22GS49	22GS	2022-06-16	Gansu	Caotan Town, Kangle County, Linxia Hui Autonomous Prefecture, Gansu Province, China	1428.6	103.709	35.3697	Group1	10722602	10477436	1608390300	1405960634	87.41	96.71	91.31	9509828	90.76
184	22GS50	22GS50	22GS	2022-06-16	Gansu	Caotan Town, Kangle County, Linxia Hui Autonomous Prefecture, Gansu Province, China	1428.6	103.709	35.3697	Group1	7069440	6915444	1060416000	900277048	84.9	96.37	90.8	5870053	84.88
185	22GS51	22GS51	22GS	2022-05-19	Gansu	Yanghe Town, Qinzhou District, Tianshui City, Gansu Province, China	1392	105.724	34.5809	Group1	7041140	7039152	1056171000	984873928	93.25	98.68	95.14	6531838	92.79
186	22GS52	22GS52	22GS	2022-05-19	Gansu	Yanghe Town, Wushan County, Tianshui City, Gansu Province, China	1392	105.724	34.5809	Group3	7691584	7689302	1153737600	1055254464	91.46	99.16	96.91	7139191	92.85
187	22GS53	22GS53	22GS	2022-05-30	Gansu	Hesheng Town, Ning County, Qingyang City, Gansu Province, China	1283	107.764	35.4464	Group3	13377400	13318318	2006610000	1885390310	93.96	98.09	94.03	11666447	87.6
188	22GS54	22GS54	22GS	2022-05-19	Gansu	Wangpu Town, Qinan County, Tianshui City, Gansu Province, China	1849.6	105.508	35.0697	Group2	11779206	11776986	1766880900	1663936608	94.17	98.99	96.18	11241528	95.45
189	22GS55	22GS55	22GS	2022-05-19	Gansu	Chengchuan Town, JingNing County, Pingliang City, Gansu Province, China	1751	105.732	35.5222	Group1	6209572	6208352	931435800	872285258	93.65	99.04	96.43	5656781	91.12
190	22GS56	22GS56	22GS	2022-05-31	Gansu	Xingning Town, Ning County, Qingyang City, Gansu Province, China	1215	107.953	35.4315	Group3	5203384	5117368	780507600	678439760	86.92	96.21	90.46	4415487	86.28
191	22GS57	22GS57	22GS	2022-05-31	Gansu	Xingning Town, Ning County, Qingyang City, Gansu Province, China	1215	107.953	35.4315	Group1	13202874	13123358	1980431100	1837941630	92.81	98.02	94.09	11554018	88.04
192	22NX1	22NX1	22NX	2022-06-10	Ningxia	Chengyang Town, Pengyang County, Guyuan City, Ningxia Hui Autonomous Region, China	1602.7	106.638	35.8496	Group1	16053760	15954396	2408064000	2222713692	92.3	98.17	94.18	14475329	90.73
193	22NX2	22NX2	22NX	2022-06-10	Ningxia	Chengyang Town, Pengyang County, Guyuan City, Ningxia Hui Autonomous Region, China	1602.7	106.638	35.8496	Group1	7552028	7382116	1132804200	972986144	85.89	96.81	91.31	6901968	93.5
194	22NX3	22NX3	22NX	2022-06-10	Ningxia	Chengyang Town, Pengyang County, Guyuan City, Ningxia Hui Autonomous Region, China	1602.7	106.638	35.8496	Group1	14060456	13974160	2109068400	1984467124	94.09	98.23	94.26	12224871	87.48
195	22NX4	22NX4	22NX	2022-06-15	Ningxia	Haoshui Town, Longde County, Guyuan City, Ningxia Hui Autonomous Region, China	1460.3	106.638	35.8496	Group1	9075276	9005274	1361291400	1264820710	92.91	98.11	94.08	7322372	81.31
196	22NX5	22NX5	22NX	2022-06-15	Ningxia	Haoshui Town, Longde County, Guyuan City, Ningxia Hui Autonomous Region, China	1460.3	106.638	35.8496	Group1	15507848	15424618	2326177200	2204918212	94.79	98.17	94.01	13847120	89.77
197	22NX6	22NX6	22NX	2022-06-15	Ningxia	Haoshui Town, Longde County, Guyuan City, Ningxia Hui Autonomous Region, China	1460.3	106.638	35.8496	Group1	16033622	15774282	2405043300	2107428476	87.63	96.97	91.76	15104493	95.75
198	22NX7	22NX7	22NX	2022-06-15	Ningxia	Haoshui Town, Longde County, Guyuan City, Ningxia Hui Autonomous Region, China	1460.3	106.638	35.8496	Group1	5915416	5914014	887312400	829609178	93.5	99.09	96.58	5426735	91.76
199	22QH1	22QH1	22QH	2022-08-03	Qinghai	Riyue Town, Huangyuan County, Xining City, Qinghai Province, China	3142.5	101.13	36.5236	Group3	7016176	6831430	1052426400	926895306	88.07	96.69	91.32	5937895	86.92
200	22QH2	22QH2	22QH	2022-08-02	Qinghai	Tiegai Town, Gonghe County, Tibetan Autonomous Prefecture of Hainan, Qinghai Province, China	2655.5	100.766	36.1941	Group1	9752028	9643494	1462804200	1340704990	91.65	97.49	92.79	7584265	78.65
201	22QH3	22QH3	22QH	2022-08-03	Qinghai	Tiegai Town, Gonghe County, Tibetan Autonomous Prefecture of Hainan, Qinghai Province, China	2861.9	100.657	36.1919	Group1	11855998	11732574	1778399700	1643924676	92.44	97.62	92.99	9595996	81.79
202	22QH4	22QH4	22QH	2022-08-03	Qinghai	Tiegai Town, Gonghe County, Tibetan Autonomous Prefecture of Hainan, Qinghai Province, China	2778.4	100.612	36.2247	Group1	10869986	10655884	1630497900	1433039838	87.89	96.62	91.16	9591283	90.01
203	22QH5	22QH5	22QH	2022-06-08	Qinghai	Yashenga Town, Hualong County, Haidong City, Qinghai Province, China	2052.4	101.913	36.078	Group2	13582826	13319410	2037423900	1815702682	89.12	96.68	91.23	12163468	91.32
204	22QH6	22QH6	22QH	2022-06-08	Qinghai	Qunke Town, Hualong County, Haidong City, Qinghai Province, China	2097.7	101.998	36.0348	Group1	8030540	7884890	1204581000	1061539258	88.13	96.74	91.36	7237855	91.79
205	22QH7	22QH7	22QH	2022-08-04	Qinghai	Zhaba Town, Hualong County, Haidong City, Qinghai Province, China	2790.7	101.978	36.227	Group1	6399934	6270656	959990100	835371454	87.02	95.69	89.03	5382896	85.84
206	22QH8	22QH8	22QH	2022-06-08	Qinghai	Kangyang Town, Jianzha County, Tibetan Autonomous Prefecture of Huangnan, Qinghai Province, China	2072.1	101.933	36.0552	Group1	8575244	8420524	1286286600	1095107300	85.14	96.79	91.46	7875281	93.52
207	22QH9	22QH9	22QH	2022-06-08	Qinghai	Kangyang Town, Jianzha County, Tibetan Autonomous Prefecture of Huangnan, Qinghai Province, China	2041.2	101.94	36.0661	Group1	6527236	6404324	979085400	836684774	85.46	96.56	91.03	5822524	90.92
208	22QH10	22QH10	22QH	2022-08-04	Qinghai	Jiajia Town, Jianzha County, Tibetan Autonomous Prefecture of Huangnan, Qinghai Province, China	2734.8	101.886	36.0022	Group1	6055544	5933690	908331600	794153330	87.43	96.6	91.1	5441148	91.7
209	22QH11	22QH11	22QH	2022-06-08	Qinghai	Chahandusi Town, Hunhua County, Haidong City, Qinghai Province, China	1883.4	102.346	35.8735	Group1	8088806	7938842	1213320900	1073903294	88.51	96.69	91.16	7529498	94.84
210	22QH12	22QH12	22QH	2022-08-03	Qinghai	Shenzhong Town, Huangyuan County, Xining City, Qinghai Province, China	2746	101.191	36.7295	Group1	7024330	6941690	1053649500	959934168	91.11	97.54	93.07	5058084	72.87
211	22QH13	22QH13	22QH	2022-06-08	Qinghai	Chahandusi Town, Hunhua County, Haidong City, Qinghai Province, China	1879.8	102.373	35.874	Group2	9273498	9074734	1391024700	1229176526	88.36	96.83	91.43	8492745	93.59
212	22QH14	22QH14	22QH	2022-06-16	Qinghai	Chahandusi Town, Hunhua County, Haidong City, Qinghai Province, China	1927.5	102.298	35.8529	Group1	14067608	13964188	2110141200	1977040898	93.69	98.38	94.88	12338352	88.36
213	22QH15	22QH15	22QH	2022-08-04	Qinghai	Yurun Town, Pingan District, Haidong City, Qinghai Province, China	2056.8	102.214	36.4849	Group1	13106318	12854908	1965947700	1742045886	88.61	96.71	91.21	12292026	95.62
214	22QH16	22QH16	22QH	2022-08-04	Qinghai	Yurun Town, Pingan District, Haidong City, Qinghai Province, China	2056.8	102.214	36.4849	Group1	9493216	9300702	1423982400	1239342018	87.03	96.76	91.35	8847453	95.13
215	22QH17	22QH17	22QH	2022-08-04	Qinghai	Yurun Town, Pingan District, Haidong City, Qinghai Province, China	2056.8	102.214	36.4849	Group1	7391652	7225270	1108747800	981512808	88.52	96.84	91.58	6658560	92.16
216	22QH18	22QH18	22QH	2022-08-05	Qinghai	Nanmenxia Town, Huzhu Tu Autonomous County, Haidong City, Qinghai Province, China	3026.2	101.909	37.0035	Group1	4262736	4157168	639410400	526731276	82.38	96.25	90.53	3577908	86.07
217	22QH19	22QH19	22QH	2022-06-05	Qinghai	Hedong Town, Guide County, Tibetan Autonomous Prefecture of Hainan, Qinghai Province, China	2231.9	101.472	36.0513	Group1	6304514	6303652	945677100	884527540	93.53	98.61	94.87	5818247	92.3
218	22QH20	22QH20	22QH	2022-06-08	Qinghai	Qunke Town, Hualong County, Haidong City, Qinghai Province, China	2097.7	101.998	36.0348	Group3	5935052	5934234	890257800	828335234	93.04	98.72	95.27	5411650	91.19
219	22QH21	22QH21	22QH	2022-06-08	Qinghai	Chahandusi Town, Hunhua County, Haidong City, Qinghai Province, China	1883.4	102.346	35.8735	Group1	23974034	23972046	3596105100	3360873480	93.46	98.14	94.21	22412400	93.49
220	22QH22	22QH22	22QH	2022-08-05	Qinghai	Hualin Town, Datong Hui and Tu Autonomous County, Xining City, Qinghai Province, China	2853.1	101.692	37.0444	Group1	9179708	9060856	1376956200	1242082208	90.2	97.65	93.3	7018206	77.46
221	22QH23	22QH23	22QH	2022-08-05	Qinghai	Hualin Town, Datong Hui and Tu Autonomous County, Xining City, Qinghai Province, China	2853.1	101.692	37.0444	Group1	7261390	7132732	1089208500	974908114	89.51	97.34	92.61	4956871	69.49
222	22QH24	22QH24	22QH	2022-08-05	Qinghai	Hualin Town, Datong Hui and Tu Autonomous County, Xining City, Qinghai Province, China	2853.1	101.692	37.0444	Group2	9329780	9220826	1399467000	1278859896	91.38	97.55	92.81	7551580	81.9
223	22QH25	22QH25	22QH	2022-06-05	Qinghai	Hexi Town, Guide County, Tibetan Autonomous Prefecture of Hainan, Qinghai Province, China	2235.8	101.415	36.0241	Group1	6110414	5973996	916562100	814579516	88.87	96.52	90.94	5351502	89.58
224	22QH26	22QH26	22QH	2022-06-15	Qinghai	Hedong Town, Guide County, Tibetan Autonomous Prefecture of Hainan, Qinghai Province, China	2231.9	101.472	36.0513	Group1	19073496	18696966	2861024400	2508495104	87.68	96.9	91.61	17491652	93.55
225	22QH27	22QH27	22QH	2022-08-02	Qinghai	Garang Town, Guide County, Tibetan Autonomous Prefecture of Hainan, Qinghai Province, China	3133.1	101.536	36.3003	Group3	3585092	3471104	537763800	456606810	84.91	96.36	90.81	2756937	79.43
21GS, 2021 Gansu; 21NX, 2021 Ningxia; 21QH, 2021 Qinghai; 22GS, 2022 Gansu; 22NX, 2022 Ningxia; 22QH, 2022 Qinghai.

## Sheet: Table S2
Table S2 Chromosomal distribution of loci included in the Pst 20K chip.
Chr.	Chr. length	Variant	Variant frequency (%)	No. of SNP	Average MAF
1	5737078	92009	62.35	91130	0.099
2	5337683	92297	57.83	93524	0.102
3	5653929	94238	60	93358	0.098
4	5531554	90970	60.81	94614	0.1
5	5139519	78322	65.62	77594	0.113
6	4650038	75879	61.28	75204	0.099
7	4836860	83630	57.84	83513	0.098
8	5337734	91808	58.14	94701	0.107
9	4507480	56426	79.88	68210	0.097
10	4254770	64382	66.09	65593	0.102
11	4647190	80717	57.57	79931	0.114
12	4195100	64989	64.55	69159	0.098
13	3366535	59566	56.52	59059	0.095
14	3085245	49520	62.3	51051	0.087
15	2708085	43656	62.03	46439	0.12
16	2994770	49227	60.84	49209	0.088
17	3479076	46009	75.62	52062	0.094
18	2717725	48623	55.89	48799	0.102
Total	78180371	1305032	59.91	1293150	0.1
Chr., Chromosome; SNP, Single nucleotide polymorphism; MAF, Minor allele Frequency; No., Number

## Sheet: Table S3
Table S3 Previously reported simple sequence repeat (SSR) and single nucleotide polymorphism (SNP) markers.
Marker	ID	Chromosome	Reference genome	sstart	send	Ref_motif
SSR	C19366-11996-01	chr1	Pst134E36_v1_pri	5011157	5010918	(AAC)8
SSR	PSP44-01	chr1	Pst134E36_v1_pri	3479540	3479352	(GT)6
SSR	PSP85	chr1	Pst134E36_v1_pri	3820457	3820663	(TGG)6
SSR	scaffold264-140646-01	chr1	Pst134E36_v1_alt	784206	783945	(CT)10
SSR	scaffold750-152129-01	chr1	Pst134E36_v1_pri	150707	150433	(CAA)7
SSR	scaffold904-62635	chr1	Pst134E36_v1_alt	3573037	3572760	(AG)13
SSR	scaffold912-43399-01	chr1	Pst134E36_v1_alt	591088	590866	(AT)4
SSR	scaffold912-43399-02	chr1	Pst134E36_v1_pri	617434	617222	(GA)4
SSR	SUNIPst09-48-01	chr1	Pst134E36_v1_pri	1140881	1140667	(GCT)16
SSR	C13690-2968-01	chr2	Pst134E36_v1_pri	2794988	2795228	(TAACG)7
SSR	C20054-10711-01	chr2	Pst134E36_v1_pri	61438	61683	(GA)4
SSR	C20054-10711-02	chr2	Pst134E36_v1_alt	49450	49696	(GA)4
SSR	SUNIPst09-40-01	chr2	Pst134E36_v1_pri	938639	939057	(CAA)26
SSR	SUNIPst13-42-01	chr2	Pst134E36_v1_alt	4211024	4211315	(ATG)12
SSR	C15842-3619	chr3	Pst134E36_v1_alt	4302431	4302274	(TGC)4
SSR	PsP029-01	chr3	Pst134E36_v1_pri	3013368	3012743	(CAA)9
SSR	scaffold729-261726-01	chr3	Pst134E36_v1_pri	4609027	4608762	(AT)6
SSR	scaffold796-125285-01	chr3	Pst134E36_v1_alt	408074	408302	(AG)8
SSR	scaffold796-125285-02	chr3	Pst134E36_v1_pri	361940	362162	(AG)5
SSR	scaffold798-188287-01	chr3	Pst134E36_v1_pri	3365991	3365738	(TGA)7
SSR	SUNIPst15-26	chr3	Pst134E36_v1_pri	5431277	5430949	(AAAAC)5
SSR	CPS08	chr4	Pst134E36_v1_alt	4540458	4540644	(CAG)6
SSR	PSP12	chr4	Pst134E36_v1_pri	3138473	3138294	(TGT)5
SSR	scaffold635-27016-01	chr4	Pst134E36_v1_alt	957174	957323	(CT)9
SSR	scaffold635-27016-02	chr4	Pst134E36_v1_alt	957174	957323	(TC)7
SSR	scaffold635-27016-03	chr4	Pst134E36_v1_alt	957174	957323	(CT)7
SSR	scaffold981-275609-01	chr4	Pst134E36_v1_pri	5888942	5889065	(TGT)7tgctgc(TGT)4
SSR	SUNIPst09-17-01	chr4	Pst134E36_v1_pri	2548873	2549116	(CAA)10
SSR	SUNIPst11-10-01	chr4	Pst134E36_v1_pri	807330	807665	(TC)5
SSR	C20420-7576-01	chr5	Pst134E36_v1_alt	5005813	5006097	(GGT)4
SSR	C20772-1684-01	chr5	Pst134E36_v1_pri	2295610	2295877	(ACA)9
SSR	C22100-29070	chr5	Pst134E36_v1_alt	212267	211980	(TCA)8
SSR	RJ18	chr5	Pst134E36_v1_pri	2154907	2155246	(ACA)5
SSR	scaffold615-152929	chr5	Pst134E36_v1_alt	1134939	1134681	(AG)4
SSR	scaffold806-86659-01	chr5	Pst134E36_v1_pri	629056	628767	(AT)8
SSR	scaffold864-16306-01	chr5	Pst134E36_v1_pri	2094414	2094639	(GT)11
SSR	C21788-29340-01	chr6	Pst134E36_v1_pri	1154741	1154987	(AAAG)4
SSR	C21788-35062-01	chr6	Pst134E36_v1_pri	1160552	1160803	(TCT)7
SSR	C22298-60119	chr7	Pst134E36_v1_alt	3184948	3185095	(GTC)7
SSR	CPS02	chr7	Pst134E36_v1_alt	4012457	4012349	(AG)11
SSR	RJ3N	chr7	Pst134E36_v1_alt	4012443	4012104	(CATTT)3
SSR	SUNIPst10-06-01	chr7	Pst134E36_v1_alt	2072502	2072866	(CTT)13
SSR	SUNIPst17-34-01	chr7	Pst134E36_v1_alt	3089872	3090314	(GTA)6
SSR	C12218-3672-01	chr8	Pst134E36_v1_alt	5122609	5122905	(TC)8
SSR	C22008-40080-01	chr8	Pst134E36_v1_pri	4211505	4211245	(AAT)5gtgatagatag(GAT)10
SSR	scaffold140-292552-01	chr8	Pst134E36_v1_alt	611311	611026	(GA)12
SSR	scaffold179-435947-01	chr8	Pst134E36_v1_alt	5192225	5192492	(GAT)5
SSR	scaffold581-115691-01	chr8	Pst134E36_v1_alt	3564414	3564137	(CT)6
SSR	scaffold878-79769	chr8	Pst134E36_v1_pri	3866820	3866583	(CAA)6
SSR	SUNIPst05-47-01	chr8	Pst134E36_v1_pri	5105334	5105169	(GAT)9
SSR	C21748-17009-01	chr9	Pst134E36_v1_pri	844338	844060	(ATTTT)3
SSR	PSP14	chr9	Pst134E36_v1_pri	38009	37758	(GTT)6
SSR	PSP23-01	chr10	Pst134E36_v1_pri	3896529	3896320	(CTT)5
SSR	scaffold151-5824-01	chr10	Pst134E36_v1_pri	3625684	3625975	(ACC)8
SSR	scaffold70-132535	chr10	Pst134E36_v1_alt	948016	948302	(AGAA)4
SSR	SUNIPst13-15-01	chr10	Pst134E36_v1_pri	4050357	4050042	(GTT)8
SSR	SUNIPst13-15-02	chr10	Pst134E36_v1_pri	4050357	4050042	(GTT)12
SSR	SUNIPst16-42-01	chr10	Pst134E36_v1_alt	808347	808554	(CAA)10
SSR	PSP90-01	chr11	Pst134E36_v1_pri	4152872	4153153	(GTT)6(GCT)4gtcgtgga(TGG)4
SSR	scaffold452-241300-01	chr11	Pst134E36_v1_pri	670924	670735	(GAG)7
SSR	scaffold654-146549	chr11	Pst134E36_v1_alt	2789854	2789602	(AT)8
SSR	SUNIPst10-48-01	chr11	Pst134E36_v1_pri	1800024	1799709	(TCAT)18
SSR	SUNIPst17-23-01	chr11	Pst134E36_v1_pri	129461	129140	(AGT)6
SSR	PSP31-01	chr12	Pst134E36_v1_alt	2177310	2177455	(ATG)8
SSR	PSP38	chr12	Pst134E36_v1_pri	2909518	2909720	(AT)8
SSR	PSP51	chr12	Pst134E36_v1_alt	249132	249414	(GATCC)4
SSR	scaffold181-175636-01	chr12	Pst134E36_v1_pri	4259339	4259599	(AAG)5
SSR	scaffold181-175636-02	chr12	Pst134E36_v1_alt	3959850	3960110	(AAG)5
SSR	scaffold866-121451-01	chr12	Pst134E36_v1_pri	1616882	1616999	(ACAAA)4
SSR	C12760-5124-02	chr13	Pst134E36_v1_alt	2746227	2746032	(TC)6
SSR	PSP22-01	chr13	Pst134E36_v1_alt	460714	460500	(GA)9
SSR	PSP22-02	chr13	Pst134E36_v1_pri	382264	382052	(GA)9
SSR	PSP54-01	chr13	Pst134E36_v1_alt	210191	209896	(CTG)7
SSR	PSP54-02	chr13	Pst134E36_v1_pri	179631	179342	(CTG)5
SSR	scaffold443-47135-01	chr13	Pst134E36_v1_pri	1679955	1679785	(TGC)7
SSR	C14504-3995-01	chr14	Pst134E36_v1_pri	2530921	2531182	(CCT)5
SSR	C22152-57996	chr14	Pst134E36_v1_pri	2643428	2643700	(CCA)6
SSR	PSP39-01	chr14	Pst134E36_v1_pri	3017571	3017824	(AC)6
SSR	PSP62-01	chr14	Pst134E36_v1_alt	1975117	1975394	(CAT)4
SSR	PSP62-02	chr14	Pst134E36_v1_pri	2243857	2244125	(CACCA)3
SSR	scaffold160-51596-01	chr14	Pst134E36_v1_alt	530984	531213	(TA)7
SSR	SUNIPst11-21-01	chr14	Pst134E36_v1_alt	2597417	2597758	(TGTGA)11(TGATG)7
SSR	SUNIPst15-30-01	chr14	Pst134E36_v1_pri	2838949	2839108	(AAGAG)5
SSR	scaffold670-66396-01	chr15	Pst134E36_v1_alt	217800	218100	(TG)15
SSR	SUNIPst05-39-01	chr16	Pst134E36_v1_alt	560095	559923	(TCA)6(GCA)5
SSR	PSP70-01	chr17	Pst134E36_v1_alt	1923582	1923760	(CT)9
SSR	scaffold279-18233-01	chr17	Pst134E36_v1_pri	1659760	1659539	(ACAGA)7(ACAGG)3(CAGG)4
SSR	C21054-45464	chr18	Pst134E36_v1_pri	2513101	2512829	(CAT)8
SSR	PSP79-01	chr18	Pst134E36_v1_alt	2662010	2662307	(TGA)6
SSR	SUNIPst09-19-01	chr18	Pst134E36_v1_alt	1200215	1200514	(TAC)11
SNP	KASP102	chr1	Pst134E36_v1_pri	1706626
SNP	KASP157	chr1	Pst134E36_v1_pri	4676903
SNP	PstSNP013	chr1	Pst134E36_v1_pri	5347175
SNP	PstSNP258	chr1	Pst134E36_v1_pri	5117036
SNP	KASP205	chr2	Pst134E36_v1_pri	4637758
SNP	KASP261	chr2	Pst134E36_v1_pri	1796609
SNP	KASP201	chr2	Pst134E36_v1_pri	2777528
SNP	KASP203	chr2	Pst134E36_v1_pri	4266749
SNP	KASP186	chr3	Pst134E36_v1_pri	640985
SNP	PstSNP019	chr3	Pst134E36_v1_pri	5274330
SNP	PstSNP400	chr3	Pst134E36_v1_pri	2534058
SNP	PstSNP436	chr3	Pst134E36_v1_pri	1906823
SNP	KASP180	chr4	Pst134E36_v1_pri	4494188
SNP	KASP190	chr4	Pst134E36_v1_pri	2241074
SNP	PstSNP125	chr4	Pst134E36_v1_pri	926150
SNP	PstSNP014	chr4	Pst134E36_v1_pri	938194
SNP	KASP191	chr4	Pst134E36_v1_pri	2426267
SNP	KASP24	chr5	Pst134E36_v1_pri	1846361
SNP	KASP227	chr5	Pst134E36_v1_pri	763226
SNP	KASP270	chr5	Pst134E36_v1_pri	254995
SNP	PstSNP222	chr5	Pst134E36_v1_pri	3292112
SNP	KASP159	chr6	Pst134E36_v1_pri	3867788
SNP	KASP252	chr6	Pst134E36_v1_pri	491628
SNP	PstSNP236	chr6	Pst134E36_v1_pri	970986
SNP	PstSNP428	chr6	Pst134E36_v1_pri	1884504
SNP	KASP76	chr7	Pst134E36_v1_pri	3658353
SNP	PstSNP441	chr7	Pst134E36_v1_pri	4841472
SNP	PstSNP069	chr7	Pst134E36_v1_pri	2239229
SNP	PstSNP307	chr7	Pst134E36_v1_pri	793052
SNP	KASP52	chr8	Pst134E36_v1_pri	1305209
SNP	PstSNP365	chr8	Pst134E36_v1_pri	4161243
SNP	PstSNP012	chr8	Pst134E36_v1_pri	5233547
SNP	PstSNP231	chr8	Pst134E36_v1_pri	1560278
SNP	PstSNP417	chr9	Pst134E36_v1_pri	2150759
SNP	PstSNP424	chr9	Pst134E36_v1_pri	1659160
SNP	PstSNP004	chr9	Pst134E36_v1_pri	331844
SNP	PstSNP042	chr9	Pst134E36_v1_pri	1052903
SNP	KASP357	chr10	Pst134E36_v1_pri	1089440
SNP	KASP55	chr10	Pst134E36_v1_pri	1809213
SNP	PstSNP048	chr10	Pst134E36_v1_pri	409634
SNP	PstSNP419	chr10	Pst134E36_v1_pri	1191012
SNP	KASP359	chr11	Pst134E36_v1_pri	4184059
SNP	KASP378	chr11	Pst134E36_v1_pri	1425359
SNP	PstSNP389	chr11	Pst134E36_v1_pri	3891540
SNP	PstSNP414	chr11	Pst134E36_v1_pri	172937
SNP	KASP353	chr12	Pst134E36_v1_pri	319306
SNP	PstSNP126	chr12	Pst134E36_v1_pri	2659259
SNP	PstSNP064	chr12	Pst134E36_v1_pri	824811
SNP	PstSNP282	chr12	Pst134E36_v1_pri	2311696
SNP	KASP275	chr13	Pst134E36_v1_pri	2514556
SNP	KASP338	chr13	Pst134E36_v1_pri	3365647
SNP	PstSNP043	chr13	Pst134E36_v1_pri	97976
SNP	PstSNP399	chr13	Pst134E36_v1_pri	98374
SNP	KASP257	chr14	Pst134E36_v1_pri	1569962
SNP	KASP392	chr14	Pst134E36_v1_pri	784579
SNP	PstSNP434	chr14	Pst134E36_v1_pri	3180304
SNP	PstSNP374	chr14	Pst134E36_v1_pri	417752
SNP	KASP334	chr15	Pst134E36_v1_pri	2800675
SNP	PstSNP409	chr15	Pst134E36_v1_pri	2762545
SNP	PstSNP017	chr15	Pst134E36_v1_pri	2038290
SNP	KASP152	chr16	Pst134E36_v1_pri	284333
SNP	KASP258	chr17	Pst134E36_v1_pri	3868777
SNP	KASP259	chr17	Pst134E36_v1_pri	3562659
SNP	PstSNP405	chr17	Pst134E36_v1_pri	260059
SNP	PstSNP376	chr17	Pst134E36_v1_pri	767517
SNP	PstSNP369	chr18	Pst134E36_v1_pri	1499213
SNP	PstSNP278	chr18	Pst134E36_v1_pri	1840503

## Sheet: Table S4
Table S4 Comparative analysis of genotyping methods for population studies of Puccinia striiformis f. sp. tritici
Method	Polymorphism Level	Probe/Primer Type	Nucleic Acid Input Requirement	Resolution	Cost	Reproducibility	Time consumption	Operational difficulty	Key operational limitations
SSR	Medium	Locus-specific flanking primers	Low	Medium	1 US dollar per marker	High	Moderate	Low	Increase of Pst urediniospores is not only time consuming but also with risk of admixture
KASP	Low	Allele-specific primers	Low	High	0.1 US dollar per marker	High	short	Moderate	Increase of Pst urediniospores is not only time consuming but also with risk of admixture
GBS	High	Restriction enzymes + adapters	Medium	High	30-50 US dollar per sample	Moderate	Moderate	Moderate	Requires urediniospore amplification; enzyme-dependent coverage inconsistency and allele dropout may occur
RAD-seq	High	Restriction enzymes	High	Medium	40-100 US dollar per sample	Moderate	Moderate	Moderate	Enzyme-dependent locus inconsistency and allele dropout complicate cross-population comparisons
GBTS	High	Target-region probes	Medium	High	15 US dollar per sample	High	Moderate	Low	Direct genotyping from field-infected leaves; eliminates culture requirement, saving considerable time and labor
WGS	High	No sequence-specific primers	High	High	30-50 US dollar per sample	High	Long	High	Requires lengthy urediniospore amplification, with risk of strain admixture
Field Transcriptomics	High	Universal primers	High	High	100 - 200 US dollar per sample	Moderate	short	Moderate	Subject to RNA degradation and environmental influences; does not directly provide stable genotypic data

## Sheet: Table S5
Table S5 Nei's genetic distance (D, upper diagonal) and fixation index (Fst, lower diagonal) for each pairwise comparison of Puccinia striiformis f. sp. tritici populations.
	Year	2021			2022
Year	Province	GS	NX	QH	GS	NX	QH
2021	GS	*	0.021	0.006	0.011	0.061	0.019
	NX	0.011	*	0.014	0.011	0.04	0.014
	QH	0.005	0.009	*	0.008	0.055	0.011
2022	GS	0.007	0.014	0.007	*	0.058	0.015
	NX	0.047	0.051	0.05	0.052	*	0.061
	QH	0.011	0.02	0.011	0.013	0.053	*
GS, Gansu; NX, Ningxia; QH, Qinghai.

## Sheet: Table S6
Table S6 Analysis of molecular variance among six populations of Puccinia striiformis f. sp. tritici collected from two provinces and one autonomous region in 2021 and 2022.
Source of Variation	SS	df	MS	Variation（%）	p-value
Between Years	6076.94	1	6076.94	-0.675452	0.295
Between samples Within Year	25200.9	4	6300.23	3.85052	0.01**
Within samples	612529	219	2796.93	96.8249	0.01**
Total	643806	224	2874.14	-	-
SS, Sum of squared deviation; DF, Degree of freedom; MS, Mean square; P, Probability.

## Sheet: Table S7
Table S7 The D-statistic shows the degree of gene flow between different populations.
Population 1	Population 2	Population 3	Parametera				BBAA	ABBA	BABA
			D-statistic	Z-score	P-value	f4-ratio
21GS	21QH	21NX	0.0012491	0.353262	0.723892	0.029181	1530.22	1499.28	1495.54
21GS	22GS	21NX	0.0308364	5.5393	3.0368e-08	0.71435	1516.73	1530.64	1439.06
22NX	21NX	21GS	0.00219723	0.210467	0.833303	0.0600896	1588.15	1462.23	1455.82
21NX	22QH	21GS	0.00658454	1.44749	0.147758	0.19521	1534.4	1494.95	1475.39
21QH	21GS	22GS	0.00685069	1.99572	0.045964	0.172181	1468.75	1511.73	1491.16
21QH	21GS	22NX	0.00213175	0.537585	0.590863	0.0105505	1540.6	1499.51	1493.13
21GS	21QH	22QH	0.00269366	0.906012	0.364929	0.0607547	1503.87	1496.79	1488.75
21GS	22GS	22NX	0.0175548	3.10036	0.00193288	0.0870903	1541.16	1509.16	1457.09
21GS	22GS	22QH	0.02093	3.91317	9.10919e-05	0.467477	1505.41	1509.18	1447.3
22NX	22QH	21GS	0.00863289	0.729767	0.465532	0.24339	1513.2	1517.11	1491.14
21QH	22GS	21NX	0.0293855	5.80354	6.49276e-09	0.71091	1503.95	1538.43	1450.6
22NX	21NX	21QH	0.00566799	0.575673	0.564836	0.382321	1588.8	1466.63	1450.09
21NX	22QH	21QH	0.00802528	1.85098	0.064172	0.908627	1529.86	1498.45	1474.59
22NX	21NX	22GS	0.0156375	1.32822	0.184106	0.349059	1525.4	1491.05	1445.14
22QH	21NX	22GS	0.00339055	0.722858	0.469767	0.106895	1467.42	1499.99	1489.86
22QH	22NX	21NX	0.0220869	1.98401	0.047255	0.989585	1437.97	1548.25	1481.33
21QH	22GS	22NX	0.0196001	4.40758	1.04533e-05	0.0966669	1531.76	1520.33	1461.87
21QH	22GS	22QH	0.0180839	3.45016	0.000560262	0.432604	1491.12	1515.46	1461.63
22NX	22QH	21QH	0.0134285	1.26507	0.205848	0.9341	1512.19	1524.14	1483.75
22NX	22QH	22GS	0.0118301	0.954776	0.339691	0.271992	1464.22	1530.01	1494.24
a D-statistic, represents the intensity of the gene flow signal; Z-score and P-value, indicate the significance of the gene flow signal, with |Z| > 3 or P < 0.05 typically indicating a significant gene flow signal; f4-ratio, the proportion of gene flow.

## Sheet: Table S8
Table S8 Field records of wheat stripe rust samples collected in the northwest oversummering region during 2021 and 2022.
Number	Population	Time	Geography	Altitude (m)	Longitude (E)	Latitude (N)	Ecotype	Growth stage	IT*	DS* (%)	DP*(%)
1	21GS	44359	Dongguan Village, Yongqing Town, Qingshui County, Tianshui City, Gansu Province	1368.6	106.156	34.7386	Winter wheat	Milk development stage	5	40	25
2	21GS	44359	Dongguan Village, Yongqing Town, Qingshui County, Tianshui City, Gansu Province	1368.6	106.156	34.7384	Winter wheat	Milk development stage	7	50	27
3	21GS	44394	Zhaojia Village, Manisigou Town, Linxia County, Linxia Hui Autonomous Prefecture, Gansu Province	2245.6	103.941	35.366	Winter wheat	Ripening stage	8	70	41
4	21GS	44394	Gapuzi Village, Manisigou Town, Linxia County, Linxia Hui Autonomous Prefecture, Gansu Province	2171.2	104.236	35.4807	Winter wheat	Dough development stage	6	70	40
5	21GS	44394	Huangjiazhuang Village, Dalang Town, Hezheng County, Linxia Hui Autonomous Prefecture, Gansu Province	2181.4	104.597	35.5594	Winter wheat	Dough development stage	6	70	41
6	21GS	44394	Zhongxin Village, Xinzhuang Town, Hezheng County, Linxia Hui Autonomous Prefecture, Gansu Province	2345.9	104.493	35.5707	Winter wheat	Dough development stage	7	30	37
7	21GS	44394	Yangjiashan Village, Basong Town, Kangle County, Linxia Hui Autonomous Prefecture, Gansu Province	2395.1	104.504	35.5685	Winter wheat	Dough development stage	5	40	20
8	21GS	44394	Chalu Village, Basong Town, Kangle County, Linxia Hui Autonomous Prefecture, Gansu Province	2256.4	102.947	35.5043	Winter wheat	Ripening stage	6	70	40
9	21GS	44394	Meijiawan Village, Longmen Town, Lintao County, Dingxi City, Gansu Province	2206.3	102.971	35.4968	Winter wheat	Ripening stage	6	40	36
10	21GS	44394	Laodigou Village, Manwa Town, Lintao County, Dingxi City, Gansu Province	2385.9	103.386	35.3961	Winter wheat	Dough development stage	6	70	42
11	21GS	44394	Namianzhuang Village, Fengxiang Town, Anding District, Dingxi City, Gansu Province	1913.6	103.41	35.2959	Winter wheat	Ripening stage	4	40	19
12	21GS	44394	Huapingcun Village, Fengxiang Town, Anding District, Dingxi City, Gansu Province	1599.6	103.428	35.2638	Winter wheat	Ripening stage	0	0	0
13	21GS	44394	Huapingcun Village, Fengxiang Town, Anding District, Dingxi City, Gansu Province	1584.3	103.484	35.3067	Winter wheat	Ripening stage	0	0	0
14	21GS	44449	Wentu Village, Shangwan Town, Kangle County, Linxia Hui Autonomous Prefecture, Gansu Province	2128.91	104.191	35.3628	volunteer wheat seedling	Tillering stage	6	40	11
15	21GS	44449	Basongxiang Village, Basong Town, Kangle County, Linxia Hui Autonomous Prefecture, Gansu Province	2205.03	104.058	35.4897	volunteer wheat seedling	Tillering stage	8	30	6
16	21GS	44449	Miaojia Village, Xinji Town, Linxia County, Linxia Hui Autonomous Prefecture, Gansu Province	1949.13	103.814	35.5212	volunteer wheat seedling	Tillering stage	8	30	4
17	21GS	44449	Xiaogou Village, Yingtan Town, Linxia County, Linxia Hui Autonomous Prefecture, Gansu Province	2167.79	103.181	35.8868	volunteer wheat seedling	Tillering stage	7	40	5
18	21GS	44449	Hedongjia Village, Yaxiajizhen Town, Lintao County, Dingxi City, Gansu Province	2077.63	103.635	35.9406	volunteer wheat seedling	Tillering stage	7	40	8
19	21GS	44471	Bailin Village, Anguo Town, Kongtong District, Pingliang City, Gansu Province	1745	106.52	35.6402	volunteer wheat seedling	Tillering stage	7	50	27
20	21GS	44471	Bailin Village, Anguo Town, Kongtong District, Pingliang City, Gansu Province	1745	106.52	35.6402	volunteer wheat seedling	Tillering stage	7	40	34
21	21GS	44471	Yuzhuang Village, Anguo Town, Kongtong District, Pingliang City, Gansu Province	1701	106.52	35.6403	volunteer wheat seedling	Tillering stage	8	40	40
22	21GS	44473	Yuzhuang Village, Chengguan Town, Cheng County, Longnan City, Gansu Province	1521.3	105.743	33.7211	volunteer wheat seedling	Tillering stage	0	0	0
23	21GS	44473	Longxia Village, Chengguan Town, Cheng County, Longnan City, Gansu Province	1146.8	105.744	33.7328	volunteer wheat seedling	Tillering stage	0	0	0
24	21GS	44473	Dingshan Village, Chengguan Town, Kang County, Longnan City, Gansu Province	1623.5	105.753	33.7495	volunteer wheat seedling	Tillering stage	0	0	0
25	21GS	44474	Dawahe Village, Caotan Town, Kangle County, Linxia Hui Autonomous Prefecture, Gansu Province	2197.7	103.759	35.2479	volunteer wheat seedling	Tillering stage	9	60	22
26	21GS	44474	Maba Village, Shangwan Town, Kangle County, Linxia Hui Autonomous Prefecture, Gansu Province	2198.6	103.759	35.2472	volunteer wheat seedling	Tillering stage	7	40	19
27	21GS	44474	Daqiang Village, Shangwan Town, Kangle County, Linxia Hui Autonomous Prefecture, Gansu Province	2131.9	103.712	35.2109	volunteer wheat seedling	Tillering stage	5	40	33
28	21GS	44474	Gaolouzi Village, Suji Town, Kangle County, Linxia Hui Autonomous Prefecture, Gansu Province	2105.4	103.724	35.2224	volunteer wheat seedling	Tillering stage	6	40	34
29	21GS	44474	Fengtai Village, Suji Town, Kangle County, Linxia Hui Autonomous Prefecture, Gansu Province	2026.1	103.673	35.222	volunteer wheat seedling	Tillering stage	0	0	0
30	21GS	44474	Weijiazhai Village, Basong Town, Kangle County, Linxia Hui Autonomous Prefecture, Gansu Province	2206.7	103.612	35.2647	volunteer wheat seedling	Tillering stage	8	50	42
31	21GS	44474	Basongxiang Village, Basong Town, Kangle County, Linxia Hui Autonomous Prefecture, Gansu Province	2005.4	103.629	35.2908	volunteer wheat seedling	Tillering stage	0	0	0
32	21GS	44474	Taer Village, Basong Town, Kangle County, Linxia Hui Autonomous Prefecture, Gansu Province	2058.9	103.557	35.3365	volunteer wheat seedling	Tillering stage	0	0	0
33	21GS	44474	Yangshan Village, Liugou Town, Jishishan County, Linxia Hui Autonomous Prefecture, Gansu Province	2290.7	103.589	35.3457	volunteer wheat seedling	Tillering stage	9	60	43
34	21GS	44474	Bagouju Village, Shiyuan Town, Jishishan County, Linxia Hui Autonomous Prefecture, Gansu Province	2249.9	103.499	35.3136	volunteer wheat seedling	Tillering stage	5	50	16
35	21GS	44474	Shiyuan Village, Shiyuan Town, Jishishan County, Linxia Hui Autonomous Prefecture, Gansu Province	2204.6	103.491	35.3008	volunteer wheat seedling	Tillering stage	0	0	0
36	21GS	44474	Shiyuan Village, Shiyuan Town, Jishishan County, Linxia Hui Autonomous Prefecture, Gansu Province	2218.1	103.475	35.3272	volunteer wheat seedling	Tillering stage	0	0	0
37	21GS	44474	Taojia Village, Dahejia Town, Jishishan County, Linxia Hui Autonomous Prefecture, Gansu Province	1914.5	102.829	35.7493	volunteer wheat seedling	Tillering stage	4	40	16
38	21GS	44474	Taojia Village, Dahejia Town, Jishishan County, Linxia Hui Autonomous Prefecture, Gansu Province	1914.5	102.794	35.7537	volunteer wheat seedling	Tillering stage	6	40	12
39	21GS	44474	Mawan Village, Badan Town, Kangle County, Linxia Hui Autonomous Prefecture, Gansu Province	2117.4	102.848	35.8037	volunteer wheat seedling	Tillering stage	0	0	0
40	21GS	44474	Xingfeng Village, Yaxiajizhen Town, Lintao County, Dingxi City, Gansu Province	1971.8	102.868	35.7992	volunteer wheat seedling	Tillering stage	6	50	4
41	21GS	44474	Xingfeng Village, Yaxiajizhen Town, Lintao County, Dingxi City, Gansu Province	1977.2	102.783	35.8103	volunteer wheat seedling	Tillering stage	6	40	5
42	21GS	44474	Kaijiagou Village, Yaxiajizhen Town, Lintao County, Dingxi City, Gansu Province	2069.8	102.783	35.8106	volunteer wheat seedling	Tillering stage	7	40	5
43	21GS	44474	Hedongjia Village, Yaxiajizhen Town, Lintao County, Dingxi City, Gansu Province	2076.1	103.621	35.3301	volunteer wheat seedling	Tillering stage	8	40	10
44	21GS	44475	Sipo Village, Manisigou Town, Linxia County, Linxia Hui Autonomous Prefecture, Gansu Province	2163.1	103.374	36.1508	volunteer wheat seedling	Tillering stage	8	50	34
45	21GS	44475	Miaojia Village, Xinji Town, Linxia County, Linxia Hui Autonomous Prefecture, Gansu Province	1948.5	103.441	36.1741	volunteer wheat seedling	Tillering stage	9	50	37
46	21GS	44475	Caoyao Village, Juji Town, Jishishan County, Linxia Hui Autonomous Prefecture, Gansu Province	2220.6	103.018	36.26	volunteer wheat seedling	Tillering stage	5	40	22
47	21GS	44475	Caoyao Village, Juji Town, Jishishan County, Linxia Hui Autonomous Prefecture, Gansu Province	2197.4	102.916	36.3224	volunteer wheat seedling	Tillering stage	7	50	40
48	21GS	44475	Xiaogou Village, Yingtan Town, Linxia County, Linxia Hui Autonomous Prefecture, Gansu Province	2154.2	102.961	35.5005	volunteer wheat seedling	Tillering stage	6	30	26
49	21GS	44475	Xiaogou Village, Yingtan Town, Linxia County, Linxia Hui Autonomous Prefecture, Gansu Province	2157.7	103.105	35.5387	volunteer wheat seedling	Tillering stage	5	50	20
50	21GS	44475	Youqi Village, Yingtan Town, Linxia County, Linxia Hui Autonomous Prefecture, Gansu Province	2188.6	102.906	35.6604	volunteer wheat seedling	Tillering stage	6	30	5
51	21GS	44475	Dajiatai Village, Hekou Town, Xigu District, Lanzhou City, Gansu Province	1678.6	102.904	35.6684	volunteer wheat seedling	Tillering stage	5	30	17
52	21GS	44475	Hekou Village, Hekou Town, Xigu District, Lanzhou City, Gansu Province	1565.9	102.985	35.5726	volunteer wheat seedling	Tillering stage	0	0	0
53	21GS	44475	Honggu Village, Honggu Town, Honggu District, Lanzhou City, Gansu Province	1695.3	102.985	35.5726	volunteer wheat seedling	Tillering stage	6	40	23
54	21GS	44475	Xuanzi Village, Honggu Town, Honggu District, Lanzhou City, Gansu Province	1594.3	102.973	35.5847	volunteer wheat seedling	Tillering stage	0	0	0
55	21GS	44523	Xiajiawan Village, Guochuan Town, Qingshui County, Tianshui City, Gansu Province	1368.2	105.767	34.6461	Winter wheat	Tillering stage	8	60	30
56	21GS	44523	Pingding Village, Guochuan Town, Qingshui County, Tianshui City, Gansu Province	1027.3	105.815	34.7063	Winter wheat	Tillering stage	0	0	0
57	21GS	44523	Diaowan Village, Guochuan Town, Qingshui County, Tianshui City, Gansu Province	1422.4	105.785	34.7203	Winter wheat	Tillering stage	7	40	17
58	21GS	44523	Anshuwan Village, Jinshan Town, Gangu County, Tianshui City, Gansu Province	1888.1	105.475	34.8155	Winter wheat	Tillering stage	9	70	38
59	21GS	44525	Jianshan Village, Qishou Town, Qinzhou District, Tianshui City, Gansu Province	1793	103.61	35.3085	Winter wheat	Tillering stage	9	70	36
60	21GS	44525	Jianshan Village, Qishou Town, Qinzhou District, Tianshui City, Gansu Province	1777	102.961	35.5006	Winter wheat	Tillering stage	0	0	0
61	21GS	44525	Jianshan Village, Qishou Town, Qinzhou District, Tianshui City, Gansu Province	1682	102.961	35.5001	Winter wheat	Tillering stage	0	0	0
62	21GS	44525	Dongxiansghan Village, Badan Town, Kangle County, Linxia Hui Autonomous Prefecture, Gansu Province	2276	105.772	34.3583	Winter wheat	Tillering stage	7	60	30
63	21GS	44525	Sipo Village, Manisigou Town, Linxia County, Linxia Hui Autonomous Prefecture, Gansu Province	2203	105.773	34.3583	Winter wheat	Tillering stage	8	40	33
64	21GS	44525	Sipo Village, Manisigou Town, Linxia County, Linxia Hui Autonomous Prefecture, Gansu Province	2203	105.772	34.3581	Winter wheat	Tillering stage	8	50	31
65	21GS	44526	Caijiayu Village, Caizi Town, Longxi County, Dingxi City, Gansu Province	2066.1	140.421	34.9464	Winter wheat	Tillering stage	5	40	22
66	21GS	44526	Dongfeng Village, Caizi Town, Longxi County, Dingxi City, Gansu Province	1871.5	104.458	34.9901	Winter wheat	Tillering stage	0	0	0
67	21GS	44526	Shangnenggan Village, Sancha Town, Zhang County, Dingxi City, Gansu Province	2278.4	104.386	34.9173	Winter wheat	Tillering stage	8	60	36
68	21GS	44526	Xianenggan Village, Sancha Town, Zhang County, Dingxi City, Gansu Province	2270.4	104.386	34.9108	Winter wheat	Tillering stage	8	60	36
69	21GS	44526	Yangcha Village, Yihuqiao Town, Zhang County, Dingxi City, Gansu Province	2167.3	104.248	34.8722	Winter wheat	Tillering stage	8	50	34
70	21GS	44526	Yangcha Village, Yihuqiao Town, Zhang County, Dingxi City, Gansu Province	2160	104.298	34.8549	Winter wheat	Tillering stage	6	40	19
71	21GS	44526	Yangcha Village, Yihuqiao Town, Zhang County, Dingxi City, Gansu Province	2214.9	104.284	34.8571	Winter wheat	Tillering stage	0	0	0
72	21GS	44526	Luojiamo Village, Huichuan Town, Weiyuan County, Dingxi City, Gansu Province	2432.7	103.981	35.0375	Winter wheat	Tillering stage	6	40	18
73	21GS	44526	Shenjiatan Village, Huichuan Town, Weiyuan County, Dingxi City, Gansu Province	2332.5	103.975	35.0829	Winter wheat	Tillering stage	9	70	41
74	21QH	44392	Mojiaquanwan Village, Ershilipu Town, Chengbei District, Xining City, Qinghai Province	2596.1	101.521	36.7848	Spring wheat	Flowering stage	9	70	52
75	21QH	44389	Xinmin Village, Dongxia Town, Huangyuan County, Xining City, Qinghai Province	2251.2	101.415	36.024	Winter wheat	Ripening stage	8	60	18
76	21QH	44389	Xiaboixang Village, Dongxia Town, Huangyuan County, Xining City, Qinghai Province	2273.7	101.238	36.0749	Winter wheat	Flowering stage	6	40	30
77	21QH	44389	Dashijia Village, Hexi Town, Guide County, Tibetan Autonomous Prefecture of Hainan, Qinghai Province	2621.3	101.209	36.145	Winter wheat	Flowering stage	5	40	12
78	21QH	44389	Jialonggou Village, Laxiwazhen Town, Guide County, Tibetan Autonomous Prefecture of Hainan, Qinghai Province	2621.3	101.209	36.145	Winter wheat	Flowering stage	5	1	8
79	21QH	44389	Xincheng Village, Shangxinzhuang Town, Huangzhong District, Xining City, Qinghai Province	2699.4	101.601	36.4473	Spring wheat	Flowering stage	6	40	33
80	21QH	44391	Shuiche Village, Chahandusi Town, Xunhua County, Haidong City, Qinghai Province	2111.3	101.928	36.0852	Winter wheat	Ripening stage	6	40	10
81	21QH	44391	Suwa Village, Jiezi Town, Xunhua County, Haidong City, Qinghai Province	2193.5	101.94	36.1061	Winter wheat	Ripening stage	8	70	50
82	21QH	44391	Wukannahai Village, Jiezi Town, Xunhua County, Haidong City, Qinghai Province	2107.5	101.983	36.0403	Winter wheat	Ripening stage	0	0	0
83	21QH	44391	Chengshang Village, Kangyang Town, Jianzha County, Tibetan Autonomous Prefecture of Huangnan, Qinghai Province	2846.8	102.111	36.1868	Spring wheat	Flowering stage	6	5	13
84	21QH	44391	Shangduoba Village, Kangyang Town, Jianzha County, Tibetan Autonomous Prefecture of Huangnan, Qinghai Province	1977.3	102.423	35.8418	Spring wheat	Ripening stage	5	10	14
85	21QH	44391	Xueshenzang Village, Qunke Town, Hualong County, Haidong City, Qinghai Province	1982.1	102.427	35.8562	Spring wheat	Ripening stage	5	40	32
86	21QH	44391	Waerjiang Village, Yashenga Town, Hualong County, Haidong City, Qinghai Province	2384.7	101.731	36.8211	Spring wheat	Flowering stage	5	50	10
87	21QH	44391	Laquyi Village, Zhaba Town, Hualong County, Haidong City, Qinghai Province	2666	101.586	36.8101	Spring wheat	Flowering stage	8	70	20
88	21QH	44392	Moergou Village, Nanmenxia Town, Datong County, Xining City, Qinghai Province	2665.1	101.229	36.6847	Spring wheat	Flowering stage	6	50	5
89	21QH	44392	Liulintan Village, Qinglin Town, Datong County, Xining City, Qinghai Province	2932.1	101.083	36.8265	Spring wheat	Flowering stage	5	30	5
90	21QH	44392	Woma Village, Qinglin Town, Datong County, Xining City, Qinghai Province	3034.1	101.284	37.1328	Spring wheat	Stem elongation stage	6	1	5
91	21QH	44392	Bianmagou Village, Shuobei Zang Autonomous Township, Datong County, Xining City, Qinghai Province	2815.7	101.377	37.0941	Spring wheat	Stem elongation stage	6	5	5
92	21QH	44392	Qitaier Village, Wufeng Town, Datong County, Xining City, Qinghai Province	2473.5	101.684	36.9609	Spring wheat	Flowering stage	7	40	20
93	21QH	44392	Songjiahzuang Village, Changning Town, Huzhu Tu Autonomous County , Haidong City, Qinghai Province	2835	102.689	36.5687	Spring wheat	Flowering stage	6	40	40
94	21QH	44392	Xiaozhai Village, Changning Town, Datong County, Xining City, Qinghai Province	2312.6	101.75	36.7221	Spring wheat	Dough development stage	9	70	60
95	21QH	44393	Duolanao Village, Dongping Town, Ledu District, Haidong City, Qinghai Province	2746.5	102.75	36.5925	Spring wheat	Flowering stage	6	50	30
96	21QH	44393	Jinjiawan Village, Maying Town, Ledu District, Haidong City, Qinghai Province	2018.9	102.324	36.4743	Spring wheat	Milk development stage	7	50	50
97	21QH	44393	Zhuangtouwan Village, Maying Town, Ledu District, Haidong City, Qinghai Province	2017.4	102.325	36.4747	Spring wheat	Milk development stage	7	60	50
98	21QH	44393	Lannigou Village, Yurun Town, Ledu District, Haidong City, Qinghai Province	2762.5	100.186	38.2161	Spring wheat	Ripening stage	4	60	5
99	21QH	44448	Binggou Village, Babao Town, Qilian County, Tibetan Autonomous Prefecture of Haibei, Qinghai Province	2604	100.195	38.2119	volunteer wheat seedling	Tillering stage	7	60	5
100	21QH	44448	Erga Village, Babao Town, Qilian County, Tibetan Autonomous Prefecture of Haibei, Qinghai Province	2728.7	101.762	37.3532	volunteer wheat seedling	Tillering stage	7	50	5
101	21QH	44448	Dipanzi Village, Babao Town, Qilian County, Tibetan Autonomous Prefecture of Haibei, Qinghai Province	2826	101.74	37.3526	volunteer wheat seedling	Tillering stage	0	0	0
102	21QH	44448	Haungzangsi Village, Babao Town, Qilian County, Tibetan Autonomous Prefecture of Haibei, Qinghai Province	2808	101.74	37.3526	volunteer wheat seedling	Tillering stage	5	40	5
103	21QH	44449	Kazigou Village, Dongchuan Town, Menyuan Hui Autonomous County, Tibetan Autonomous Prefecture of Haibei, Qinghai Province	2705	101.818	37.3105	volunteer wheat seedling	Tillering stage	6	50	42
104	21QH	44449	Kongjiahzuang Village, Dongchuan Town, Menyuan Hui Autonomous County, Tibetan Autonomous Prefecture of Haibei, Qinghai Province	2626	101.98	37.2695	volunteer wheat seedling	Tillering stage	4	40	25
105	21QH	44449	Kongjiaketukou Village, Dongchuan Town, Menyuan Hui Autonomous County, Tibetan Autonomous Prefecture of Haibei, Qinghai Province	2622	102.027	37.2175	volunteer wheat seedling	Tillering stage	6	40	47
106	21QH	44449	Baimuxia Village, Donghe Town, Huzhu Tu Autonomous County , Haidong City, Qinghai Province	2896	102.116	37.0044	volunteer wheat seedling	Tillering stage	5	50	52
107	21QH	44449	Weijaitan Village, Donghe Town, Huzhu Tu Autonomous County , Haidong City, Qinghai Province	2894	102.052	36.9231	volunteer wheat seedling	Tillering stage	0	0	0
108	21QH	44449	Hongzuier Village, Donghe Town, Huzhu Tu Autonomous County , Haidong City, Qinghai Province	2688	102.036	36.8931	volunteer wheat seedling	Tillering stage	6	60	50
109	21QH	44449	Xiaosi Village, Nanmenxia Town, Huzhu Tu Autonomous County , Haidong City, Qinghai Province	2886	101.88	36.9812	volunteer wheat seedling	Tillering stage	7	60	43
110	21QH	44449	Huangtian Village, Quankou Town, Menyuan Hui Autonomous County, Tibetan Autonomous Prefecture of Haibei, Qinghai Province	2636	102.033	36.8856	volunteer wheat seedling	Tillering stage	7	70	50
111	21QH	44449	Donggou Village, Quankou Town, Menyuan Hui Autonomous County, Tibetan Autonomous Prefecture of Haibei, Qinghai Province	2662	101.658	37.045	volunteer wheat seedling	Tillering stage	7	70	41
112	21QH	44449	Kongjialiang Village, Quankou Town, Menyuan Hui Autonomous County, Tibetan Autonomous Prefecture of Haibei, Qinghai Province	2712	101.658	37.045	volunteer wheat seedling	Tillering stage	8	50	32
113	21QH	44449	Madang Village, Xianmi Town, Menyuan Hui Autonomous County, Tibetan Autonomous Prefecture of Haibei, Qinghai Province	2747.9	101.88	36.9812	volunteer wheat seedling	Tillering stage	5	40	25
114	21QH	44449	Qiaotan Village, Xianmi Town, Menyuan Hui Autonomous County, Tibetan Autonomous Prefecture of Haibei, Qinghai Province	2796	101.891	36.9955	volunteer wheat seedling	Seedling growth stage	4	10	14
115	21QH	44449	Meihua Village, Xianmi Town, Menyuan Hui Autonomous County, Tibetan Autonomous Prefecture of Haibei, Qinghai Province	2755	102.002	36.9887	volunteer wheat seedling	Tillering stage	4	5	9
116	21QH	44454	Taizi Village, Hualin Town, Datong County, Xining City, Qinghai Province	2755	102.002	36.9887	volunteer wheat seedling	Tillering stage	6	60	40
117	21QH	44454	Moergou Village, Nanmenxia Town, Huzhu Tu Autonomous County , Haidong City, Qinghai Province	2692	101.966	36.8363	volunteer wheat seedling	Seedling growth stage	6	60	27
118	21QH	44454	Gasijia Village, Nanmenxia Town, Huzhu Tu Autonomous County , Haidong City, Qinghai Province	2638	101.966	36.8363	volunteer wheat seedling	Tillering stage	3	20	11
119	21QH	44454	Kazigou Village, Qunke Town, Huzhu Tu Autonomous County , Haidong City, Qinghai Province	2887.3	101.992	36.2065	volunteer wheat seedling	Tillering stage	0	0	0
120	21QH	44454	Bianmagou Village, Shuobei Zang Autonomous Township, Datong County, Xining City, Qinghai Province	2752.5	101.522	36.4654	volunteer wheat seedling	Tillering stage	7	60	43
121	21QH	44454	Wangzhuang Village, Taer Town, Datong County, Xining City, Qinghai Province	2859.2	101.522	36.4654	volunteer wheat seedling	Tillering stage	8	60	38
122	21QH	44455	Dayuan Village, Lushaer Town, Huangzhong District, Xining City, Qinghai Province	2887.5	102.196	36.135	volunteer wheat seedling	Tillering stage	9	50	41
123	21QH	44455	Zhuangjaizhuang Village, Lushaer Town, Huangzhong District, Xining City, Qinghai Province	2871.1	102.252	36.1063	volunteer wheat seedling	Tillering stage	8	5	34
124	21QH	44455	Dayuan Village, Lushaer Town, Huangzhong District, Xining City, Qinghai Province	2871.1	102.252	36.1063	volunteer wheat seedling	Tillering stage	2	10	4
125	21QH	44472	Chengwai Village, Baoan Town, Tongren County, Tibetan Autonomous Prefecture of Huangnan, Qinghai Province	2243.8	102.078	35.6141	volunteer wheat seedling	Tillering stage	7	50	44
126	21QH	44472	Xingfu Village, Gandu Town, Hualong County, Haidong City, Qinghai Province	2057.8	102.225	36.4801	volunteer wheat seedling	Seedling growth stage	5	40	6
127	21QH	44472	Dongmen Village, Gaodian Town, Ledu District, Haidong City, Qinghai Province	2165.1	101.921	36.0405	volunteer wheat seedling	Tillering stage	6	60	21
128	21QH	44472	Xiakou Village, Gaodian Town, Ledu District, Haidong City, Qinghai Province	2041.2	101.94	36.0661	volunteer wheat seedling	Tillering stage	0	0	0
129	21QH	44472	Zhiganglaka Village, Kanbula Town, Jianzha County, Tibetan Autonomous Prefecture of Huangnan, Qinghai Province	2100.2	101.988	36.0421	volunteer wheat seedling	Tillering stage	6	60	17
130	21QH	44472	Shangzhuang Village, Kangyang Town, Jianzha County, Tibetan Autonomous Prefecture of Huangnan, Qinghai Province	2269.3	101.574	35.1524	volunteer wheat seedling	Tillering stage	8	70	43
131	21QH	44472	Gamatang Village, Kangyang Town, Jianzha County, Tibetan Autonomous Prefecture of Huangnan, Qinghai Province	2196.7	101.341	36.0827	volunteer wheat seedling	Seedling growth stage	0	0	0
132	21QH	44472	Xiaduoba Village, Kangyang Town, Jianzha County, Tibetan Autonomous Prefecture of Huangnan, Qinghai Province	2202.4	101.522	36.089	volunteer wheat seedling	Tillering stage	0	0	0
133	21QH	44472	Shangduoba Village, Yashenga Town, Hualong County, Haidong City, Qinghai Province	2236.9	101.416	36.025	volunteer wheat seedling	Tillering stage	5	40	41
134	21QH	44473	Garanggou Village, Garang Town, Guide County, Tibetan Autonomous Prefecture of Hainan, Qinghai Province	2210.1	101.377	36.0524	volunteer wheat seedling	Tillering stage	7	50	36
135	21QH	44473	Chada Village, Hedong Town, Guide County, Tibetan Autonomous Prefecture of Hainan, Qinghai Province	2209.6	101.314	36.0558	volunteer wheat seedling	Tillering stage	7	50	38
136	21QH	44473	Shaliuwan Village, Hedong Town, Guide County, Tibetan Autonomous Prefecture of Hainan, Qinghai Province	2312.4	101.221	36.085	volunteer wheat seedling	Tillering stage	0	0	0
137	21QH	44473	Wajia Village, Hexi Town, Guide County, Tibetan Autonomous Prefecture of Hainan, Qinghai Province	2409.8	101.201	36.1034	volunteer wheat seedling	Tillering stage	8	60	40
138	21QH	44473	Heerjia Village, Hexi Town, Guide County, Tibetan Autonomous Prefecture of Hainan, Qinghai Province	2541.6	101.202	36.1296	volunteer wheat seedling	Tillering stage	4	5	5
139	21QH	44473	Dashijia Village, Heyin Town, Guide County, Tibetan Autonomous Prefecture of Hainan, Qinghai Province	1948.9	102.307	35.854	volunteer wheat seedling	Tillering stage	5	40	30
140	21QH	44473	Zuona Village, Laxiwazhen Town, Guide County, Tibetan Autonomous Prefecture of Hainan, Qinghai Province	1896.2	102.346	34.8741	volunteer wheat seedling	Tillering stage	4	30	7
141	21QH	44473	Shangqikaya Village, Laxiwazhen Town, Guide County, Tibetan Autonomous Prefecture of Hainan, Qinghai Province	1885.2	102.372	35.8727	volunteer wheat seedling	Tillering stage	6	50	29
142	21QH	44474	Xinjain Village, Chahandusi Town, Xunhua County, Haidong City, Qinghai Province	1879.8	102.373	35.874	volunteer wheat seedling	Tillering stage	6	70	41
143	21QH	44474	Suzhi Village, Chahandusi Town, Xunhua County, Haidong City, Qinghai Province	2128.4	102.398	35.7896	volunteer wheat seedling	Tillering stage	0	0	0
144	21QH	44474	Ahetan Village, Chahandusi Town, Xunhua County, Haidong City, Qinghai Province	2133.5	102.401	35.7918	volunteer wheat seedling	Seedling growth stage	7	50	7
145	21QH	44474	Guoshentan Village, Wendu Town, Xunhua County, Haidong City, Qinghai Province	2029.7	102.415	35.8133	volunteer wheat seedling	Seedling growth stage	7	50	5
146	21QH	44474	Tangfang Village, Wendu Town, Xunhua County, Haidong City, Qinghai Province	1981.7	102.553	35.7933	volunteer wheat seedling	Tillering stage	8	70	11
147	21QH	44475	Baiwujia Village, Longzhi Town, Minhe County, Haidong City, Qinghai Province	2045.7	102.552	35.7734	volunteer wheat seedling	Seedling growth stage	7	60	23
148	21QH	44483	Benkang Village, Taer Town, Datong County, Xining City, Qinghai Province	1772.9	102.968	36.2094	volunteer wheat seedling	Tillering stage	0	0	0
149	21QH	44483	Taiergou Village, Taer Town, Datong County, Xining City, Qinghai Province	1741.1	102.983	36.2213	volunteer wheat seedling	Seedling growth stage	6	60	11
150	21QH	44483	Gelong Village, Taer Town, Datong County, Xining City, Qinghai Province	2264.1	101.778	36.7674	volunteer wheat seedling	Tillering stage	8	70	50
151	21QH	44483	Yebeitai Village, Wufeng Town, Datong County, Xining City, Qinghai Province	2311.6	101.777	36.8149	volunteer wheat seedling	Tillering stage	9	70	46
152	21QH	44483	Hongya Village, Changning Town, Datong County, Xining City, Qinghai Province	2332.3	101.774	36.8357	volunteer wheat seedling	Tillering stage	9	60	41
153	21QH	44483	Paoxi Village, Changning Town, Datong County, Xining City, Qinghai Province	2487.2	101.613	36.9983	volunteer wheat seedling	Seedling growth stage	4	40	28
154	21QH	44483	Hongyahe Village, Changning Town, Datong County, Xining City, Qinghai Province	2521.4	101.636	37.0107	volunteer wheat seedling	Tillering stage	8	50	40
155	21QH	44519	Gachada Village, Garang Town, Guide County, Tibetan Autonomous Prefecture of Hainan, Qinghai Province	2758.2	101.681	37.0431	Winter wheat	Tillering stage	7	50	35
156	21QH	44519	Maba Village, Hedong Town, Guide County, Tibetan Autonomous Prefecture of Hainan, Qinghai Province	2766.3	101.681	37.0431	Winter wheat	Tillering stage	0	0	0
157	21QH	44519	Heerjia Village, Hexi Town, Guide County, Tibetan Autonomous Prefecture of Hainan, Qinghai Province	2644.3	101.641	36.997	Winter wheat	Seedling growth stage	5	40	45
158	21QH	44519	Nina Village, Laxiwazhen Town, Guide County, Tibetan Autonomous Prefecture of Hainan, Qinghai Province	2218.5	101.395	36.0465	Winter wheat	Tillering stage	0	0	0
159	21QH	44519	Shangqikaya Village, Laxiwazhen Town, Guide County, Tibetan Autonomous Prefecture of Hainan, Qinghai Province	2240.6	101.3	36.0618	Winter wheat	Tillering stage	8	60	46
160	21QH	44519	Dongge Village, Tanggu Town, Tongde County, Tibetan Autonomous Prefecture of Hainan, Qinghai Province	2231.9	100.377	35.2303	Winter wheat	Seedling growth stage	4	20	33
161	21QH	44519	Yuanzhuang Village, Tanggu Town, Tongde County, Tibetan Autonomous Prefecture of Hainan, Qinghai Province	2239.1	100.473	35.2012	Winter wheat	Seedling growth stage	5	40	30
162	21QH	44520	Majia Village, Jiezi Town, Xunhua County, Haidong City, Qinghai Province	2052.8	101.914	36.0781	Winter wheat	Tillering stage	7	40	34
163	21QH	44520	Yashenga Village, Kangyang Town, Hualong County, Haidong City, Qinghai Province	2132.6	101.929	36.0449	Winter wheat	Tillering stage	0	0	0
164	21QH	44520	Yangjia Village, Kangyang Town, Jianzha County, Haidong City, Qinghai Province	2077.6	101.933	36.0552	Winter wheat	Seedling growth stage	8	70	40
165	21QH	44520	Sheren Village, Qunke Town, Hualong County, Haidong City, Qinghai Province	1897.1	102.372	35.8737	Winter wheat	Tillering stage	9	60	46
166	21QH	44520	Xincunyi Village, Qunke Town, Hualong County, Haidong City, Qinghai Province	2083.7	101.983	36.0657	Winter wheat	Tillering stage	0	0	0
167	21QH	44520	Zhiganglaka Village, Yashenga Town, Hualong County, Haidong City, Qinghai Province	2038.5	101.941	36.0686	Winter wheat	Seedling growth stage	7	60	52
168	21NX	44396	Wangjiapuzi Village, Xinglongzhen Town, Xiji County, Guyuan City, Ningxia Hui Autonomous Region	1941.5	106.02	35.3548	Winter wheat	Ripening stage	7	60	24
169	21NX	44396	Daying Village, Jiqiang Town, Xiji County, Guyuan City, Ningxia Hui Autonomous Region	1881.3	105.754	36.0169	Winter wheat	Ripening stage	6	50	17
170	21NX	44396	Gaotong Village, Jiqiang Town, Xiji County, Guyuan City, Ningxia Hui Autonomous Region	2014.3	105.701	35.9361	Winter wheat	Ripening stage	4	30	15
171	21NX	44397	Luziwan Village, Huoshizhai Town, Xiji County, Guyuan City, Ningxia Hui Autonomous Region	2099	106.106	35.7947	Winter wheat	Ripening stage	7	50	31
172	21NX	44397	Dazhuang Village, Huoshizhai Town, Xiji County, Guyuan City, Ningxia Hui Autonomous Region	2099	106.106	35.7946	Winter wheat	Ripening stage	8	60	19
173	21NX	44397	Tuanzhuang Village, Huoshizhai Town, Xiji County, Guyuan City, Ningxia Hui Autonomous Region	2099	106.106	35.7945	Winter wheat	Ripening stage	7	60	22
174	21NX	44397	Qianju Village, Jiqiang Town, Xiji County, Guyuan City, Ningxia Hui Autonomous Region	2087	106.108	35.8052	Winter wheat	Ripening stage	9	70	42
175	21NX	44397	Wanzhang Village, Zhaike Town, Yuanzhou District, Guyuan City, Ningxia Hui Autonomous Region	2045.9	106.066	35.4984	Winter wheat	Ripening stage	7	60	18
176	21NX	44397	Licha Village, Zhaike Town, Yuanzhou District, Guyuan City, Ningxia Hui Autonomous Region	1886.4	106.468	36.2514	Winter wheat	Ripening stage	5	40	20
177	21NX	44471	Yangshan Village, Guanzhuang Town, Longde County, Guyuan City, Ningxia Hui Autonomous Region	1914.2	105.817	36.1478	volunteer wheat seedling	Tillering stage	0	0	0
178	21NX	44471	Wnagjaixinzhuang Village, Guanzhuang Town, Longde County, Guyuan City, Ningxia Hui Autonomous Region	1728.4	105.896	36.2305	volunteer wheat seedling	Tillering stage	0	0	0
179	21NX	44471	Wnagjiaxinzhuang Village, Guanzhuang Town, Longde County, Guyuan City, Ningxia Hui Autonomous Region	1995.2	106.364	36.2546	volunteer wheat seedling	Tillering stage	0	0	0
180	21NX	44471	Sanxing Village, Haoshui Town, Longde County, Guyuan City, Ningxia Hui Autonomous Region	2028	106.081	35.7178	volunteer wheat seedling	Tillering stage	6	30	8
181	21NX	44471	Maquangou Village, Zhangyizhen Town, Yuanzhou District, Guyuan City, Ningxia Hui Autonomous Region	1925.8	106.153	35.9909	volunteer wheat seedling	Tillering stage	7	40	10
182	21NX	44471	Maquangou Village, Zhangyizhen Town, Yuanzhou District, Guyuan City, Ningxia Hui Autonomous Region	1750.4	106.172	36.0477	volunteer wheat seedling	Tillering stage	0	0	0
183	21NX	44471	Maquangou Village, Zhangyizhen Town, Yuanzhou District, Guyuan City, Ningxia Hui Autonomous Region	1650.7	106.72	35.7894	volunteer wheat seedling	Tillering stage	4	10	2
184	21NX	44471	Tianpu Village, Zhangyizhen Town, Yuanzhou District, Guyuan City, Ningxia Hui Autonomous Region	1632.9	106.748	35.792	volunteer wheat seedling	Tillering stage	7	30	1
185	21NX	44471	Tianpu Village, Zhangyizhen Town, Yuanzhou District, Guyuan City, Ningxia Hui Autonomous Region	1616.1	106.764	35.7722	volunteer wheat seedling	Tillering stage	0	0	0
186	21NX	44471	Tianpu Village, Zhangyizhen Town, Yuanzhou District, Guyuan City, Ningxia Hui Autonomous Region	1602.5	106.827	35.772	volunteer wheat seedling	Tillering stage	0	0	0
187	21NX	44537	Xifanwan Village, Fengling Town, Longde County, Guyuan City, Ningxia Hui Autonomous Region	2228.6	105.722	36.0922	Winter wheat	Tillering stage	7	50	7
188	21NX	44537	Yongfeng Village, Fengling Town, Longde County, Guyuan City, Ningxia Hui Autonomous Region	2072.9	105.764	36.1236	Winter wheat	Tillering stage	7	30	9
189	21NX	44537	Shimiao Village, Guanzhuang Town, Longde County, Guyuan City, Ningxia Hui Autonomous Region	1990	106.068	35.6633	Winter wheat	Tillering stage	6	40	2
190	21NX	44537	Dazhuang Village, Guanzhuang Town, Longde County, Guyuan City, Ningxia Hui Autonomous Region	2011	106.109	35.7519	Winter wheat	Tillering stage	6	30	1
191	21NX	44537	Hougou Village, Haoshui Town, Longde County, Guyuan City, Ningxia Hui Autonomous Region	2028	106.081	35.718	Winter wheat	Tillering stage	0	0	0
192	21NX	44537	Shuimo Village, Haoshui Town, Longde County, Guyuan City, Ningxia Hui Autonomous Region	1983.7	106.153	35.6775	Winter wheat	Seedling growth stage	6	30	11
193	21NX	44537	Qingjin Village, Shatang Town, Longde County, Guyuan City, Ningxia Hui Autonomous Region	2110	106.062	35.4012	Winter wheat	Tillering stage	7	60	14
194	21NX	44537	Qingjin Village, Shatang Town, Longde County, Guyuan City, Ningxia Hui Autonomous Region	2009.4	106.062	35.4013	Winter wheat	Seedling growth stage	9	20	8
195	21NX	44538	Xiawan Village, Chengyang Town, Pengyang County, Guyuan City, Ningxia Hui Autonomous Region	1795.5	105.821	35.7765	Winter wheat	Tillering stage	5	20	10
196	21NX	44538	Yangcaiwan Village, Chengyang Town, Pengyang County, Guyuan City, Ningxia Hui Autonomous Region	1837.3	105.643	35.8522	Winter wheat	Tillering stage	8	60	24
197	21NX	44538	Xiaojiawan Village, Chengyang Town, Pengyang County, Guyuan City, Ningxia Hui Autonomous Region	1994.4	105.673	36.0028	Winter wheat	Tillering stage	0	0	0
198	21NX	44538	Haijiacha Village, Chengyang Town, Pengyang County, Guyuan City, Ningxia Hui Autonomous Region	1980.7	105.67	36.0107	Winter wheat	Tillering stage	8	60	27
199	21NX	44538	Wangmingzhuang Village, Pengbao Town, Yuanzhou District, Guyuan City, Ningxia Hui Autonomous Region	2110.7	106.064	35.45	Winter wheat	Tillering stage	0	0	0
200	21NX	44538	Xujiagou Village, Pengbao Town, Pengyang County, Guyuan City, Ningxia Hui Autonomous Region	2143.4	106.062	35.4514	Winter wheat	Tillering stage	8	30	10
201	21NX	44538	Houmohe Village, Zhonghe Town, Yuanzhou District, Guyuan City, Ningxia Hui Autonomous Region	1477.8	106.847	35.7843	Winter wheat	Tillering stage	7	50	18
202	21NX	44538	Gaopo Village, Zhonghe Town, Yuanzhou District, Guyuan City, Ningxia Hui Autonomous Region	1368.4	106.212	36.0582	Winter wheat	Tillering stage	0	0	0
203	22GS	44696	Xiangyang Village, Zhongliang Town, Qinzhou District, Tianshui City, Gansu Province	1768.3	104.891	34.7213	Winter wheat	Booting stage	7	50	22
204	22GS	44697	Xin Village, Diancun Town, Cheng County, Longnan City, Gansu Province	1015.6	105.839	33.7658	Winter wheat	Booting stage	6	40	19
205	22GS	44697	Angou Village, Diancun Town, Cheng County, Longnan City, Gansu Province	1211	105.84	33.7594	Winter wheat	Booting stage	7	40	26
206	22GS	44697	Gaoqiao Village, Paosha Town, Cheng County, Longnan City, Gansu Province	970	105.702	33.7267	Winter wheat	Booting stage	0	0	0
207	22GS	44697	Zhaoshan Village, Paosha Town, Cheng County, Longnan City, Gansu Province	886.4	105.712	33.717	Winter wheat	Booting stage	8	60	23
208	22GS	44697	Miaoxia Village, Zhifang Town, Huixian County, Longnan City, Gansu Province	1538	105.494	33.7362	Winter wheat	Booting stage	6	50	14
209	22GS	44698	Banshan Village, Daobei Town, Maiji District, Tianshui City, Gansu Province	1248.3	105.896	34.5948	Winter wheat	Booting stage	0	0	0
210	22GS	44698	Lainzu Village, Jinji Town, Qingshui County, Tianshui City, Gansu Province	1324.6	105.901	34.6537	Winter wheat	Booting stage	9	70	28
211	22GS	44698	Lainzu Village, Jinji Town, Qingshui County, Tianshui City, Gansu Province	1334	105.89	34.6582	Winter wheat	Booting stage	8	40	9
212	22GS	44700	Jangzhuang Village, Shifo Town, Gangu County, Tianshui City, Gansu Province	1348.2	105.336	34.732	Winter wheat	Booting stage	8	50	17
213	22GS	44700	Kangzhuang Village, Shifo Town, Gangu County, Tianshui City, Gansu Province	1174.2	105.713	34.7327	Winter wheat	Booting stage	0	0	0
214	22GS	44700	Hekou Village, Sitai Town, Kang County, Longnan City, Gansu Province	851.2	105.638	33.5338	Winter wheat	Booting stage	5	30	5
215	22GS	44700	Tianping Village, Sitai Town, Kang County, Longnan City, Gansu Province	946.1	105.644	33.5451	Winter wheat	Booting stage	0	0	0
216	22GS	44700	Liwan Village, Sitai Town, Kang County, Longnan City, Gansu Province	898.3	105.623	33.4893	Winter wheat	Booting stage	0	0	0
217	22GS	44700	Hugou Village, Fenghuangshan Town, Maiji District, Tianshui City, Gansu Province	1217.3	105.89	34.5702	Winter wheat	Booting stage	8	40	31
218	22GS	44700	Luodian Village, Wangpu Town, Qinan County, Tianshui City, Gansu Province	1849.6	105.508	35.0697	Winter wheat	Stem elongation stage	6	20	28
219	22GS	44700	Luodian Village, Wangpu Town, Qinan County, Tianshui City, Gansu Province	1239.4	105.493	35.059	Winter wheat	Booting stage	7	20	19
220	22GS	44700	Cairen Village, Wuying Town, Qinan County, Tianshui City, Gansu Province	1712.8	105.919	34.977	Winter wheat	Booting stage	0	0	0
221	22GS	44700	Cairen Village, Wuying Town, Qinan County, Tianshui City, Gansu Province	1624.1	105.901	34.9831	Winter wheat	Booting stage	0	0	0
222	22GS	44700	Zaoyuan Village, Yuquan Town, Qinzhou District, Tianshui City, Gansu Province	1465.7	105.724	34.5809	Winter wheat	Booting stage	5	40	17
223	22GS	44700	Zaoyuan Village, Yuquan Town, Qinzhou District, Tianshui City, Gansu Province	1652.4	105.753	34.5878	Winter wheat	Booting stage	0	0	0
224	22GS	44700	Heigou Village, Chengguan Town, Wushan County, Tianshui City, Gansu Province	1846.3	105.724	34.5807	Winter wheat	Stem elongation stage	5	30	23
225	22GS	44700	Heigou Village, Chengguan Town, Wushan County, Tianshui City, Gansu Province	1726.4	104.923	34.6795	Winter wheat	Stem elongation stage	7	50	20
226	22GS	44704	Shangping Village, Baliwan Town, Gangu County, Tianshui City, Gansu Province	816.9	105.375	34.8483	Winter wheat	Booting stage	7	50	26
227	22GS	44704	Zhongcha Village, Baliwan Town, Gangu County, Tianshui City, Gansu Province	1264.6	105.369	34.878	Winter wheat	Booting stage	6	50	19
228	22GS	44704	Panshi Village, Xinxing Town, Gangu County, Tianshui City, Gansu Province	1463.7	105.058	34.8947	Winter wheat	Booting stage	8	50	25
229	22GS	44704	Xiejia Village, Xinxing Town, Gangu County, Tianshui City, Gansu Province	1785.9	105.336	34.7618	Winter wheat	Flowering stage	7	60	30
230	22GS	44704	Shibei Village, Chengguan Town, Li County, Longnan City, Gansu Province	1246.8	105.179	34.187	Winter wheat	Booting stage	9	50	25
231	22GS	44704	Xinguan Village, Chengguan Town, Li County, Longnan City, Gansu Province	1134.7	105.154	34.1955	Winter wheat	Booting stage	9	70	32
232	22GS	44704	Hugou Village, Fenghuangshan Town, Maiji District, Tianshui City, Gansu Province	1144.3	105.536	34.6469	Winter wheat	Booting stage	9	70	35
233	22GS	44704	Jinshan Village, Jinshan Town, Qinan County, Tianshui City, Gansu Province	1453.1	105.446	34.8149	Winter wheat	Booting stage	8	50	24
234	22GS	44704	Wnagjiashan Village, Jinshan Town, Qinan County, Tianshui City, Gansu Province	1147	105.462	34.8537	Winter wheat	Booting stage	0	0	0
235	22GS	44704	Sunji Village, Niangniangba Town, Qinzhou District, Tianshui City, Gansu Province	1477.6	105.764	34.2583	Winter wheat	Booting stage	0	0	0
236	22GS	44704	Nanling Village, Niangniangba Town, Qinzhou District, Tianshui City, Gansu Province	1654.7	105.825	34.3057	Winter wheat	Flowering stage	9	70	38
237	22GS	44704	Nanling Village, Niangniangba Town, Qinzhou District, Tianshui City, Gansu Province	1453.1	105.812	34.3147	Winter wheat	Booting stage	9	40	21
238	22GS	44704	Lijiawan Village, Guochuan Town, Qingshui County, Tianshui City, Gansu Province	1124	105.808	34.6825	Winter wheat	Booting stage	8	60	31
239	22GS	44704	Quanshan Village, Guochuan Town, Qingshui County, Tianshui City, Gansu Province	1014.3	105.808	34.6824	Winter wheat	Flowering stage	8	50	22
240	22GS	44705	Jianshan Village, Qishou Town, Qinzhou District, Tianshui City, Gansu Province	1333.5	105.758	34.3541	Winter wheat	Booting stage	3	20	15
241	22GS	44705	Jianshan Village, Qishou Town, Qinzhou District, Tianshui City, Gansu Province	1427.3	105.744	34.3632	Winter wheat	Booting stage	4	20	20
242	22GS	44705	Gushu Village, Wangchuan Town, Qinzhou District, Tianshui City, Gansu Province	1151.7	105.583	34.2248	Winter wheat	Booting stage	7	40	30
243	22GS	44705	Gushu Village, Wangchuan Town, Qinzhou District, Tianshui City, Gansu Province	1029.7	105.573	34.2293	Winter wheat	Flowering stage	9	60	35
244	22GS	44705	Xiangyang Village, Zhongliang Town, Qinzhou District, Tianshui City, Gansu Province	1457.1	105.644	34.6037	Winter wheat	Flowering stage	9	60	33
245	22GS	44706	Yuchuan Village, Shaba Town, Cheng County, Longnan City, Gansu Province	1010.1	105.838	33.7636	Winter wheat	Flowering stage	0	0	0
246	22GS	44706	Luwan Village, Shaba Town, Cheng County, Longnan City, Gansu Province	951.9	105.589	33.7666	Winter wheat	Flowering stage	7	40	36
247	22GS	44706	Luwan Village, Shaba Town, Cheng County, Longnan City, Gansu Province	1100.4	105.597	33.7644	Winter wheat	Flowering stage	6	30	25
248	22GS	44711	Wangjaigou Village, Kongtong Town, Kongtong District, Pingliang City, Gansu Province	1464	106.584	35.5474	Winter wheat	Milk development stage	7	30	28
249	22GS	44711	Lipu Village, Kongtong Town, Kongtong District, Pingliang City, Gansu Province	1228	106.599	35.5462	Winter wheat	Milk development stage	8	40	31
250	22GS	44711	Dianzi Village, Hesheng Town, Ning County, Qingyang City, Gansu Province	1283	107.764	35.4464	Winter wheat	Milk development stage	7	50	24
251	22GS	44711	Loutai Village, Hesheng Town, Ning County, Qingyang City, Gansu Province	1148.3	107.786	35.423	Winter wheat	Milk development stage	7	40	26
252	22GS	44712	Zaolin Village, Jinping Town, Congxin County, Pingliang City, Gansu Province	1161	107.002	35.3033	Winter wheat	Milk development stage	0	0	0
253	22GS	44712	Zhaozhuang Village, Maxia Town, Huating County, Pingliang City, Gansu Province	1758	106.482	35.2355	Winter wheat	Flowering stage	7	50	32
254	22GS	44712	Zhaozhuang Village, Maxia Town, Huating County, Pingliang City, Gansu Province	1165.2	106.489	35.2459	Winter wheat	Flowering stage	7	60	38
255	22GS	44712	Gaoping Village, Gaoping Town, Jingchuan County, Pingliang City, Gansu Province	1342	107.53	35.3001	Winter wheat	Milk development stage	5	30	31
256	22GS	44712	Luohan Village, Luohandong Town, Jingchuan County, Pingliang City, Gansu Province	1000	107.492	35.3544	Winter wheat	Milk development stage	7	40	34
257	22GS	44712	Wangzhuang Village, Jiaocun Town, Ning County, Qingyang City, Gansu Province	1247	107.794	35.519	Winter wheat	Milk development stage	7	40	36
258	22GS	44712	Xibo Village, Jiaocun Town, Ning County, Qingyang City, Gansu Province	997.3	107.789	35.5375	Winter wheat	Milk development stage	9	60	42
259	22GS	44712	Yangjuan Village, Xingning Town, Qingyang County, Qingyang City, Gansu Province	1215	107.953	35.4315	Winter wheat	Milk development stage	4	30	29
260	22GS	44712	Yangjuan Village, Xingning Town, Qingyang County, Qingyang City, Gansu Province	1421.6	107.917	35.5156	Winter wheat	Milk development stage	9	60	34
261	22GS	44713	Xianzi Village, Gupo Town, Gangu County, Tianshui City, Gansu Province	2100	105.271	34.6425	Winter wheat	Flowering stage	7	40	31
262	22GS	44713	Daping Village, Gupo Town, Gangu County, Tianshui City, Gansu Province	1982.3	105.236	34.6331	Winter wheat	Milk development stage	6	30	29
263	22GS	44722	Lipu Village, Kongtong Town, Kongtong District, Pingliang City, Gansu Province	1325.7	106.675	35.5426	Winter wheat	Milk development stage	9	50	27
264	22GS	44738	Fengtai Village, Suji Town, Kangle County, Linxia Hui Autonomous Prefecture, Gansu Province	1240.3	103.709	35.3697	Winter wheat	Flowering stage	8	60	28
265	22GS	44738	Fengtai Village, Suji Town, Kangle County, Linxia Hui Autonomous Prefecture, Gansu Province	984.6	103.597	35.3435	Winter wheat	Milk development stage	8	60	46
266	22GS	44738	Magou Village, Yongqing Town, Qingshui County, Tianshui City, Gansu Province	1325.6	106.23	34.7191	Winter wheat	Dough development stage	8	60	33
267	22GS	44738	Shangji Village, Huichuan Town, Weiyuan County, Dingxi City, Gansu Province	1329	106.231	34.7188	Winter wheat	Milk development stage	9	60	42
268	22GS	44738	Shenjaitan Village, Huichuan Town, Weiyuan County, Dingxi City, Gansu Province	1546.7	103.966	35.0604	Winter wheat	Milk development stage	7	50	38
269	22GS	44742	Bamensi Village, Xinying Town, Yuzhong County, Lanzhou City, Gansu Province	2480	104.107	35.7171	Winter wheat	Milk development stage	8	60	34
270	22GS	44742	Zhaizi Village, Xinying Town, Yuzhong County, Lanzhou City, Gansu Province	1988.6	104.217	35.6717	Winter wheat	Milk development stage	8	60	36
271	22GS	44742	Xinying Village, Xinying Town, Yuzhong County, Lanzhou City, Gansu Province	2157.6	104.184	35.7059	Winter wheat	Milk development stage	8	60	41
272	22GS	44743	Nanguan Village, Chengguan Town, Gaolan County, Lanzhou City, Gansu Province	1846.7	104.127	35.8304	Winter wheat	Ripening stage	9	70	38
273	22GS	44743	Xiahan Village, Chengguan Town, Gaolan County, Lanzhou City, Gansu Province	2016.4	104.134	35.8402	Winter wheat	Ripening stage	9	80	43
274	22QH	44727	Heerjia Village, Hexi Town, Guide County, Tibetan Autonomous Prefecture of Hainan, Qinghai Province	2212.5	101.395	36.047	Winter wheat	Flowering stage	8	60	33
275	22QH	44728	Xiazhuang Village, Chahandusi Town, Xunhua County, Haidong City, Qinghai Province	2317.2	102.298	35.8529	Winter wheat	Flowering stage	7	50	29
276	22QH	44728	Dongmen Village, Kangyang Town, Jianzha County, Tibetan Autonomous Prefecture of Huangnan, Qinghai Province	2072.1	101.933	36.0552	Winter wheat	Flowering stage	0	0	0
277	22QH	44717	Maba Village, Hedong Town, Guide County, Tibetan Autonomous Prefecture of Hainan, Qinghai Province	2231.9	101.472	36.0513	Winter wheat	Flowering stage	5	30	5
278	22QH	44717	Dashijia Village, Hexi Town, Guide County, Tibetan Autonomous Prefecture of Hainan, Qinghai Province	2235.8	101.415	36.0241	Winter wheat	Flowering stage	0	0	0
279	22QH	44719	Zhuangtouwan Village, Maying Town, Ledu District, Haidong City, Qinghai Province	2017.4	102.325	36.4747	Winter wheat	Flowering stage	0	0	0
280	22QH	44719	Longchuang Village, Maying Town, Ledu District, Haidong City, Qinghai Province	2417	102.632	36.5423	Winter wheat	Flowering stage	0	0	0
281	22QH	44720	Suzhi Village, Chahandusi Town, Xunhua County, Haidong City, Qinghai Province	1883.4	102.346	35.8735	Spring wheat	Stem elongation stage	7	50	24
282	22QH	44720	Dongmen Village, Kangyang Town, Jianzha County, Tibetan Autonomous Prefecture of Huangnan, Qinghai Province	2072.1	101.933	36.0552	Spring wheat	Stem elongation stage	8	60	33
283	22QH	44720	Shangzhuang Village, Kangyang Town, Jianzha County, Tibetan Autonomous Prefecture of Huangnan, Qinghai Province	2120.5	101.929	36.0451	Spring wheat	Stem elongation stage	4	20	5
284	22QH	44720	Sheren Village, Qunke Town, Hualong County, Haidong City, Qinghai Province	2097.7	101.998	36.0348	Spring wheat	Stem elongation stage	0	0	0
285	22QH	44721	Zhujiazhuang Village, Lushaer Town, Huangzhong District, Xining City, Qinghai Province	2871.1	102.252	36.1063	Spring wheat	Stem elongation stage	8	60	27
286	22QH	44721	Tanjie Village, Lushaer Town, Huangzhong District, Xining City, Qinghai Province	2746.2	101.571	36.4886	Spring wheat	Stem elongation stage	7	60	36
287	22QH	44775	Taiping Village, Hedong Town, Guide County, Tibetan Autonomous Prefecture of Hainan, Qinghai Province	3133.1	101.536	36.3003	Winter wheat	Milk development stage	8	60	50
288	22QH	44775	Zhongwajia Village, Hexi Town, Guide County, Tibetan Autonomous Prefecture of Hainan, Qinghai Province	2454.3	101.389	35.9178	Winter wheat	Dough development stage	8	70	43
289	22QH	44775	Latang Village, Laxiwazhen Town, Guide County, Tibetan Autonomous Prefecture of Hainan, Qinghai Province	2981.9	101.225	36.2021	Winter wheat	Dough development stage	8	50	50
290	22QH	44775	Yangla Village, Laxiwazhen Town, Guide County, Tibetan Autonomous Prefecture of Hainan, Qinghai Province	2732.3	101.212	36.1661	Winter wheat	Dough development stage	8	70	56
291	22QH	44775	Juhua Village, Tiegai Town, Gonghe County, Tibetan Autonomous Prefecture of Hainan, Qinghai Province	2655.5	100.766	36.1941	Winter wheat	Dough development stage	7	60	28
292	22QH	44775	Gamatang Village, Xinjie Town, Guide County, Tibetan Autonomous Prefecture of Hainan, Qinghai Province	2871.4	101.372	35.7326	Winter wheat	Milk development stage	8	70	57
293	22QH	44776	Sitan Village, Shenzhong Town, Huangyuan County, Xining City, Qinghai Province	3142.5	101.13	36.5236	Spring wheat	Milk development stage	7	60	25
294	22QH	44776	Kalu Village, Shenzhong Town, Huangyuan County, Xining City, Qinghai Province	2746	101.191	36.7295	Spring wheat	Milk development stage	7	70	30
295	22QH	44776	Huajian Village, Shenzhong Town, Huangyuan County, Xining City, Qinghai Province	3048.7	101.045	36.7381	Spring wheat	Milk development stage	7	50	36
296	22QH	44776	Qitai Village, Tiegai Town, Gonghe County, Tibetan Autonomous Prefecture of Hainan, Qinghai Province	2861.9	100.657	36.1919	Spring wheat	Milk development stage	8	60	36
297	22QH	44776	Shayou Village, Tiegai Town, Gonghe County, Tibetan Autonomous Prefecture of Hainan, Qinghai Province	2778.4	100.612	36.2247	Spring wheat	Ripening stage	9	70	31
298	22QH	44777	Gongbuang Village, Aangsiduo Town, Hualong County, Haidong City, Qinghai Province	2849.4	102.112	36.1866	Spring wheat	Milk development stage	7	70	37
299	22QH	44777	Andnag Village, Jiajia Town, Jianzha County, Tibetan Autonomous Prefecture of Huangnan, Qinghai Province	2734.8	101.886	36.0022	Spring wheat	Ripening stage	8	60	41
300	22QH	44777	Matang Village, Jiajia Town, Jianzha County, Tibetan Autonomous Prefecture of Huangnan, Qinghai Province	2098.9	101.929	36.0456	Spring wheat	Milk development stage	9	70	55
301	22QH	44777	Hanzhuang Village, Yurun Town, Pingan District, Haidong City, Qinghai Province	2056.8	102.214	36.4849	Winter wheat	Ripening stage	7	60	57
302	22QH	44777	Zhaba Village, Zhaba Town, Hualong County, Haidong City, Qinghai Province	2790.7	101.978	36.227	Spring wheat	Milk development stage	7	50	36
303	22QH	44778	Ahetan Village, Dongchuan Town, Menyuan Hui Autonomous County, Tibetan Autonomous Prefecture of Haibei, Qinghai Province	2699.9	101.885	37.3078	Spring wheat	Dough development stage	9	70	54
304	22QH	44778	Benwagou Village, Hualin Town, Datong County, Xining City, Qinghai Province	2853.1	101.692	37.0444	Winter wheat	Dough development stage	8	70	49
305	22QH	44778	Xinglong Village, Hualin Town, Datong County, Xining City, Qinghai Province	2934.7	101.728	37.0513	Spring wheat	Booting stage	8	70	46
306	22QH	44778	Xipo Village, Nanmenxia Town, Huzhu Tu Autonomous County , Haidong City, Qinghai Province	3026.2	101.909	37.0035	Spring wheat	Milk development stage	8	70	49
307	22QH	44778	Xiakou Village, Nanmenxia Town, Huzhu Tu Autonomous County , Haidong City, Qinghai Province	2997.6	101.969	37.0481	Spring wheat	Booting stage	9	70	57
308	22QH	44778	Taola Village, Xianmi Town, Menyuan Hui Autonomous County, Tibetan Autonomous Prefecture of Haibei, Qinghai Province	2663.8	102.017	37.241	Spring wheat	Milk development stage	9	90	55
309	22QH	44778	Xiadiwan Village, Xianmi Town, Menyuan Hui Autonomous County, Tibetan Autonomous Prefecture of Haibei, Qinghai Province	2679.8	101.986	37.2689	Spring wheat	Milk development stage	8	70	61
310	22NX	44722	Hanpu Village, Honghe Town, Pengyang County, Guyuan City, Ningxia Hui Autonomous Region	1339.1	106.688	35.77	Winter wheat	Milk development stage	0	0	0
311	22NX	44722	Hanpu Village, Honghe Town, Pengyang County, Guyuan City, Ningxia Hui Autonomous Region	1427.3	106.669	35.7789	Winter wheat	Milk development stage	0	0	0
312	22NX	44722	Hanpu Village, Honghe Town, Pengyang County, Guyuan City, Ningxia Hui Autonomous Region	1402.7	106.757	35.8079	Winter wheat	Milk development stage	6	10	5
313	22NX	44722	Shenzi Village, Honghe Town, Pengyang County, Guyuan City, Ningxia Hui Autonomous Region	1248.2	106.63	35.7653	Winter wheat	Milk development stage	7	10	1
314	22NX	44722	Shenzi Village, Honghe Town, Pengyang County, Guyuan City, Ningxia Hui Autonomous Region	1249.8	106.619	35.763	Winter wheat	Milk development stage	7	20	10
315	22NX	44722	Shenzi Village, Honghe Town, Pengyang County, Guyuan City, Ningxia Hui Autonomous Region	1257.6	106.597	35.7742	Winter wheat	Milk development stage	9	30	20
316	22NX	44722	Xiayuan Village, Honghe Town, Pengyang County, Guyuan City, Ningxia Hui Autonomous Region	1139.7	106.76	35.7862	Winter wheat	Milk development stage	7	20	5
317	22NX	44722	Xiayuan Village, Honghe Town, Pengyang County, Guyuan City, Ningxia Hui Autonomous Region	1248.6	106.788	35.7907	Winter wheat	Milk development stage	0	0	0
318	22NX	44722	Xiayuan Village, Honghe Town, Pengyang County, Guyuan City, Ningxia Hui Autonomous Region	1165.7	106.788	35.7639	Winter wheat	Milk development stage	8	30	20
319	22NX	44727	Shuimo Village, Haoshui Town, Longde County, Guyuan City, Ningxia Hui Autonomous Region	1460.3	106.638	35.8496	Winter wheat	Milk development stage	7	30	20
320	22NX	44727	Shuimo Village, Haoshui Town, Longde County, Guyuan City, Ningxia Hui Autonomous Region	1433.6	106.153	35.6775	Winter wheat	Milk development stage	7	20	10
321	22NX	44727	Shuimo Village, Haoshui Town, Longde County, Guyuan City, Ningxia Hui Autonomous Region	1468.7	106.131	35.673	Winter wheat	Milk development stage	0	0	0
322	22NX	44727	Sanxing Village, Haoshui Town, Longde County, Guyuan City, Ningxia Hui Autonomous Region	1357.4	106.068	35.6633	Winter wheat	Milk development stage	9	30	20
323	22NX	44727	Sanxing Village, Haoshui Town, Longde County, Guyuan City, Ningxia Hui Autonomous Region	1333.6	106.057	35.6655	Winter wheat	Milk development stage	8	30	20
324	22NX	44727	Sanxing Village, Haoshui Town, Longde County, Guyuan City, Ningxia Hui Autonomous Region	1361.8	106.049	35.67	Winter wheat	Milk development stage	0	0	0
325	22NX	44727	Sanxing Village, Haoshui Town, Longde County, Guyuan City, Ningxia Hui Autonomous Region	1355.5	106.052	35.6945	Winter wheat	Milk development stage	7	20	10
326	22NX	44727	Sanxing Village, Haoshui Town, Longde County, Guyuan City, Ningxia Hui Autonomous Region	1427.6	106.082	35.6588	Winter wheat	Milk development stage	0	0	0
*IT, Infection type; DS, Disease severity; DP, Disease prevalence
21GS, 2021 Gansu; 21NX, 2021 Ningxia; 21QH, 2021 Qinghai; 22GS, 2022 Gansu; 22NX, 2022 Ningxia; 22QH, 2022 Qinghai.
